# Supplementary material for: One-year efficacy and safety of everolimus-eluting bioresorbable scaffolds in the setting of acute myocardial infarction
Source: PLoS One. 2020 Jul 9;15(7):e0235673. doi: 10.1371/journal.pone.0235673 (PMC7347113; doi:10.1371/journal.pone.0235673)
Supplement: S1 Data — (XLSX) [file pone.0235673.s001.xlsx]

## Sheet: Sheet1
Age	SBP	DBP	HR	BMI	Killip	HTN_01	DM_01	DL_01	Prev_MI_01	Prev_angina_01	Prev_PCI	Prev_HF_01	Prev_CVA_01	Current_smoker	FHx_01	CAG_result	CAG_vessel_text	Puncture_route_text	GP2b3a_01	Thrombus_aspiration	IVUS_01	FFR_01	OCT_01	Image_PCI_01	Target_vv	Lesion_type_B2C_01	preTIMI_01	stent_name_1st	BVS_Everolimus_12	Stent_diameter_av	Stent_length_av	PCI_no	postTIMI_01	LM_stent_01	LM_stent_No	LAD_stent_01	LAD_stent_No	LCX_stent_01	LCX_stent_No	RCA_stent_01	RCA_stent_No	Lesion_Total_PCI_01	Total_PCI_n	LVEF	TnI	CK_MB	Cr_on_admin	eGFR_onad	DC_type
74	90	50	81	28.6	4	1	0	0	0	0	0	1	1	0	0	Significant stenosis	Left main	Transfemoral	0	1	1	0	0	1	LCX	0	1	XIENCE Alpine	2	2.75	33	1	1	0	0	0	0	1	1	0	0	1	1	55	30	726.37	4.3	14.4224	Death
66	127	81	61	22.6	1	1	1	0	0	0	0	0	0	0	0	Significant stenosis	Two vessels	Transradial	0	0	0	0	0	0	LCX	0	0	Xience Alpine	2	2.75	25.5	2	1	0	0	0	0	0	0	1	2	1	2	57.7	30	231.21	0.8	102.797	Recovery to Home
55	172	116	65	25.6	1	0	0	0	0	0	0	0	0	0	0	Significant stenosis	Two vessels	Transfemoral	0	0	0	0	0	0	LAD	0	1	XIENCE Alpine	2	3	23	1	1	0	0	0	0	1	1	0	0	1	1	58	30	105.6	0.9	93.1158	Recovery to Home
79	135	86	111	24.2	1	1	0	0	0	0	0	1	0	0	0	Significant stenosis	One vessels	Transradial	0	0	1	0	0	1	LCX	0	0	XIENCE Alpine	2	2.75	23	1	1	0	0	0	0	1	1	0	0	1	1	21	30	20.96	1	76.6116	Recovery to Home
55	163	113	96	25.1	1	1	0	0	0	0	0	0	0	1	0	Significant stenosis	One vessels	Transradial	0	0	0	0	0	0	LAD	0	0	Xience Alpine	2	3	18	1	1	0	0	1	1	0	0	0	0	1	1	54	30	47.08	0.9	93.1158	Recovery to Home
73	130	85	75	29	1	0	0	0	0	0	0	0	0	1	0	Significant stenosis	Left main	Transfemoral	1	0	1	0	0	1	Left main	1	1	Alpine stent	2	3.5	28	2	1	1	1	1	1	0	0	0	0	2	2	64.9	4.61	1.51	1.1	69.7415	Recovery to Home
54	120	80	108	22.2	1	1	0	1	0	0	0	0	0	1	0	Significant stenosis	Three vessels	Transradial	0	0	0	0	0	0	LAD	1	0	xience alpine	2	2.75	23	1	1	0	0	1	1	0	0	1	3	2	4	53.8	30	300	0.6	110.727	Recovery to Home
60	128	89	122	24	1	1	0	0	0	0	0	0	0	0	0	Significant stenosis	One vessels	Transradial	0	0	0	0	0	0	LAD	0	0	xience alpine	2	3.25	15	1	1	0	0	1	1	0	0	0	0	1	1	41	2.729	25.5	0.7	112.605	Death
57	160	90	64	21.3	1	0	0	0	0	0	0	0	0	0	0	Significant stenosis	One vessels	Transradial	0	0	0	0	0	0	LAD	1	0	Xience alpine	2	3.25	23	2	1	0	0	1	2	0	0	0	0	1	2	58.8	30	285.2	1.1	73.3336	Recovery to Home
38	110	60	72	28.4	1	0	0	0	0	0	0	0	0	1	0	Significant stenosis	One vessels	Transradial	0	0	1	0	0	1	LAD	1	1	Xience alpine	2	3.5	23	1	1	0	0	1	1	0	0	0	0	1	1	61.5	30	300	1.1	79.625	Recovery to Home
73	180	100	99	22.1	1	0	0	0	0	0	0	0	0	0	0	Significant stenosis	Three vessels	Transradial	0	0	1	0	0	1	LCX	0	1	Xience alpine	2	2.75	23	1	1	0	0	0	0	1	1	1	1	2	2	59.3	30	300	0.6	104.154	Recovery to Home
36	161	101	93	26	1	0	1	0	0	0	0	0	0	0	0	Significant stenosis	One vessels	Transradial	0	0	0	0	0	0	LCX	1	1	Xience Alpine	2	2.8	26	1	1	0	0	0	0	1	1	0	0	1	1	50	80.8	141	0.8	116.257	Recovery to Home
74	140	66	58	24	1	1	1	0	0	0	0	0	1	0	0	Significant stenosis	Three vessels	Transfemoral	0	1	0	0	0	0	RCA	1	1	Xience Alpine	2	2.625	35.5	2	1	0	0	0	0	0	0	1	2	1	2	49	185	28	1.1	69.5491	Recovery to Home
72	135	87	130	24	1	1	0	0	0	0	0	0	0	0	0	Significant stenosis	Two vessels	Transfemoral	0	0	0	0	0	0	LAD	1	1	Xience Alpine	2	3.25	33	1	1	0	0	0	0	1	1	0	0	1	1	53	3.72	4.5	0.7	87.4249	Recovery to Home
60	149	106	83	24	1	1	0	0	0	0	0	1	0	0	0	Significant stenosis	One vessels	Transfemoral	0	1	0	0	0	0	LAD	1	1	Xience Alpine	2	3.5	38	1	1	0	0	1	1	0	0	0	0	1	1	36	406	3.2	1	81.0118	Recovery to Home
55	138	84	80	25.7	1	0	0	0	0	0	0	0	0	0	0	Significant stenosis	Two vessels	Transfemoral	0	0	0	0	0	0	LCX	1	1	Xience Alpine	2	3.5	28	1	0	0	0	0	0	1	1	0	0	1	1	52	28.9	40	0.9	93.1158	Recovery to Home
49	92	73	126	24	1	0	0	0	0	0	0	0	0	0	1	Significant stenosis	Left main	Transfemoral	0	1	0	0	0	0	Left main	1	1	Xience Alpine	2	3	23	1	0	1	1	0	0	0	0	0	0	1	1	43	197	63	1.3	62.3609	Recovery to Home
79	141	93	77	24	1	0	0	0	0	0	0	0	0	0	0	Significant stenosis	Two vessels	Transfemoral	0	1	0	0	0	0	RCA	1	1	Xience Alpine	2	3.5	33	1	1	0	0	0	0	0	0	1	1	1	1	58	10.1	1	1	76.6116	Recovery to Home
61	159	102	78	24	1	1	0	0	0	0	0	0	0	0	0	Significant stenosis	Three vessels	Transfemoral	0	0	0	0	0	0	LCX	1	1	Xience Alpine	2	2.75	28	1	1	0	0	1	2	1	1	1	1	3	4	49	604	203.7	1.4	54.7595	Recovery to Home
54	101	61	77	24	1	0	0	1	0	0	0	0	0	0	0	Significant stenosis	Two vessels	Transradial	0	0	0	0	0	0	RCA	1	1	Xience Alpine	2	2.75	28	1	1	0	0	0	0	0	0	1	1	1	1	57	57	123	1	82.7631	Recovery to Home
60	138	86	78	24	1	1	0	0	0	0	0	0	1	0	0	Significant stenosis	Two vessels	Transfemoral	0	0	0	0	0	0	LAD	1	1	Xience Alpine	2	2.75	33	1	1	0	0	1	1	0	0	0	0	1	1	60	2.52	4.6	0.9	91.4855	Recovery to Home
79	135	71	51	24	1	0	0	0	0	0	0	0	0	0	0	Significant stenosis	One vessels	Transradial	0	0	0	0	0	0	LAD	1	1	Xience Alpine	2	2.5	28	1	1	0	0	1	1	0	0	0	0	1	1	57	45.9	18.9	1	76.6116	Recovery to Home
54	154	102	80	24	1	1	0	0	0	1	0	0	0	0	0	Significant stenosis	One vessels	Transradial	0	0	0	0	0	0	LAD	1	1	Xience Alpine	2	3.25	28	2	1	0	0	1	2	0	0	0	0	1	2	65	0.727	4.6	0.8	107.071	Recovery to Home
43	130	70	88	20.9	3	0	1	0	0	0	0	0	0	1	0	Significant stenosis	One vessels	Transradial	0	0	1	0	0	1	LCX	1	0	absorb bus	1	3.01	18	1	1	0	0	0	0	1	1	0	0	1	1	60	23	164.8	0.61	153.337	Recovery to Home
69	160	100	68	24.7	2	1	1	0	0	0	0	0	0	0	0	Significant stenosis	One vessels	Transradial	0	0	1	0	0	1	RCA	1	1	alpine	2	3.25	33	2	1	0	0	0	0	0	0	1	2	1	2	45	23	52.1	1.3	58.1749	Recovery to Home
49	140	90	92	31.7	2	1	0	0	0	0	0	0	0	1	0	Significant stenosis	One vessels	Transradial	0	0	0	0	0	0	LAD	1	0	absorb	1	3	20.5	2	1	0	0	1	2	0	0	0	0	1	2	65	23	88.6	0.86	100.46	Recovery to Home
79	120	80	68	25.5	3	1	0	0	0	0	0	0	0	0	0	Significant stenosis	One vessels	Transradial	0	0	0	0	0	0	LCX	1	1	absorb	1	3.5	18	1	1	0	0	0	0	1	1	0	0	1	1	57	23	300	0.83	70.4827	Recovery to Home
66	90	50	74	20.7	4	0	0	0	0	0	0	0	0	1	0	Significant stenosis	Two vessels	Transradial	0	0	0	0	0	0	LAD	1	0	absorb	1	3	23	3	1	0	0	1	3	1	1	0	0	2	4	32	23	300	0.6	143.271	Recovery to Home
58	120	70	64	21.4	1	0	0	0	0	0	0	0	0	1	0	Significant stenosis	One vessels	Transradial	0	1	0	0	0	0	LCX	1	1	absorb	1	3.5	23	1	1	0	0	0	0	1	1	0	0	1	1	50	23	300	0.87	95.7926	Recovery to Home
76	140	80	88	20	1	0	0	0	0	0	0	0	0	0	0	Significant stenosis	One vessels	Transradial	0	1	0	0	0	0	RCA	1	0	absorb	1	3	28	1	1	0	0	0	0	0	0	1	1	1	1	69	19.62	45.7	0.72	112.81	Recovery to Home
46	100	60	88	26.1	1	1	0	0	0	0	0	0	0	1	0	Significant stenosis	One vessels	Transradial	0	0	0	0	0	0	RCA	1	1	absorb	1	3	23	1	1	0	0	0	0	0	0	1	1	1	1	55	20.94	60.2	1.21	68.6181	Recovery to Home
75	80	50	71	29.2	3	1	0	0	0	0	0	0	0	0	0	Significant stenosis	One vessels	Transfemoral	0	1	0	0	0	0	RCA	1	1	absorb	1	3	28	1	1	0	0	0	0	0	0	1	1	1	1	50	23	300	1.13	69.2212	Recovery to Home
40	130	85	80	28.3	1	0	0	0	0	0	0	0	0	1	0	Significant stenosis	One vessels	Transfemoral	0	1	0	0	0	0	LAD	1	0	absorb	1	3	18	1	1	0	0	1	1	0	0	0	0	1	1	45	14.12	45.8	1.59	51.5089	Recovery to Home
57	140	90	78	22.1	1	0	0	1	0	0	0	0	0	0	0	Significant stenosis	Three vessels	Transradial	0	0	1	0	0	1	RCA	1	1	absorb	1	3	18	1	1	0	0	1	1	0	0	1	1	2	2	61	30	40		114.091	Recovery to Home
60	140	90	98	22.5	1	1	0	0	0	0	0	0	0	0	0	Significant stenosis	One vessels	Transradial	1	1	0	0	0	0	LAD	1	1	absorb	1	3.5	18	1	1	0	0	1	1	0	0	0	0	1	1	56	23	300	0.75	112.909	Recovery to Home
75	170	100	110	20	1	1	0	0	0	0	0	0	0	0	0	Significant stenosis	Two vessels	Transradial	1	1	1	0	0	1	RCA	1	1	absorb	1	3.5	18	2	1	0	0	1	1	0	0	1	2	2	3	40	300	300	0.59	105.613	Recovery to Home
33	110	70	76	23.9	2	0	0	0	0	0	0	0	0	1	1	Significant stenosis	Two vessels	Transradial	0	0	1	0	0	1	RCA	1	0	absorb	1	3	18	1	1	0	0	0	0	0	0	1	1	1	1	53	23	91.4	0.93	99.4547	Recovery to Home
50	130	80	88	26.4	2	0	0	0	0	0	0	0	0	1	0	Significant stenosis	One vessels	Transfemoral	1	0	0	0	0	0	LAD	1	0	absorb	1	3.5	18	1	1	0	0	1	1	0	0	0	0	1	1	63	23	96	1.01	83.1065	Recovery to Home
50	130	80	68	22.2	3	0	0	0	0	0	0	0	0	1	0	Significant stenosis	One vessels	Transradial	0	1	0	0	0	0	RCA	1	0	absorb	1	3.5	18	1	1	0	0	0	0	0	0	1	1	1	1	40	23	280.2	0.88	97.4292	Recovery to Home
49	150	90	78	25.6	1	0	0	0	0	0	0	0	0	1	0	Significant stenosis	Three vessels	Transfemoral	0	0	0	0	0	0	LCX	1	0	ABSORB	1	3	28	1	1	0	0	0	0	1	1	0	0	1	1	42	1.21	4.3	0.98	86.4029	Recovery to Home
54	110	70	71	24.1	1	0	0	0	0	0	0	0	0	1	0	Significant stenosis	One vessels	Transfemoral	1	1	0	0	0	0	RCA	1	1	ABSORB	1	3.5	23	1	1	0	0	0	0	0	0	1	1	1	1	53	23	166.9	1.01	81.8182	Recovery to Home
68	150	90	32	27.8	1	1	0	0	0	0	0	0	0	0	0	Significant stenosis	Two vessels	Transfemoral	0	0	1	0	0	1	LAD	1	1	alpine	2	3.5	28	1	0	0	0	1	1	0	0	0	0	1	1	31	23	300	1.85	38.8327	Death
55	120	70	95	26	1	1	0	1	0	0	0	0	0	0	0	Significant stenosis	Two vessels	Transradial	1	1	0	0	1	1	LAD	1	1	absorb	1	3	23	1	1	0	0	1	1	1	1	0	0	2	2	70	23	96.4	1.02	80.5925	Recovery to Home
63	100	60	58	22	3	0	0	0	0	0	0	0	0	1	0	Significant stenosis	Two vessels	Transfemoral	0	0	0	0	0	0	RCA	1	1	absorb	1	3	18	1	1	0	0	0	0	0	0	1	1	1	1	51	23	134	0.71	119.095	Recovery to Home
60	140	70	67	26.3	3	0	0	0	0	0	1	0	0	0	0	Significant stenosis	Two vessels	Transradial	1	0	0	1	1	1	LCX	1	0	absorb	1	3	28	1	1	0	0	0	0	1	1	0	0	1	1	56	15.92	58.7	0.61	143.31	Recovery to Home
60	150	90	108	26	2	1	0	0	0	0	0	0	0	0	0	Significant stenosis	One vessels	Transradial	0	1	0	0	1	1	RCA	1	0	absorb	1	3	18	1	1	0	0	0	0	0	0	1	1	1	1	64	15.47	74.6	0.7	122.266	Recovery to Home
53	110	70	60	23.4	1	0	0	0	0	0	0	0	0	1	0	Significant stenosis	One vessels	Transradial	1	1	0	0	1	1	RCA	1	1	absorb	1	3.5	23	1	1	0	0	0	0	0	0	1	1	1	1	57	23	106.9	0.9	93.8186	Recovery to Home
57	120	70	84	22.7	1	0	1	0	0	0	0	0	0	0	0	Significant stenosis	Three vessels	Transfemoral	1	1	0	0	1	1	LAD	1	1	absorb	1	3	23	1	1	0	0	1	1	0	0	0	0	1	1	48	23	244.8	1.03	79.1145	Recovery to Home
76	120	70	57	17.5	2	0	0	1	0	0	0	0	0	0	0	Significant stenosis	One vessels	Transfemoral	1	0	0	1	1	1	LAD	1	1	absorb	1	3	23	1	1	0	0	1	1	0	0	0	0	1	1	46	23	143	0.66	92.5461	Recovery to Home
35	140	90	74	27.9	2	0	0	0	0	0	0	0	0	1	0	Significant stenosis	One vessels	Transradial	1	0	0	1	0	0	LAD	1	1	absorb	1	3.5	18	1	1	0	0	1	1	0	0	0	0	1	1	58	23	119.3	0.82	113.639	Recovery to Home
64	130	85	80	29	2	1	0	0	0	0	0	0	0	1	1	Significant stenosis	One vessels	Transradial	1	0	0	1	1	1	LAD	1	0	absorb	1	3.5	23	1	1	0	0	1	1	0	0	0	0	1	1	48	23	277.8	0.55	159.397	Recovery to Home
55	130	80	71	24.6	2	1	0	0	0	0	0	0	0	0	0	Significant stenosis	One vessels	Transradial	0	1	0	1	0	0	RCA	1	1	absorb	1	3.5	28	1	1	0	0	0	0	0	0	1	1	1	1	43	23	300	0.85	99.4649	Recovery to Home
66	110	70	71	25.2	1	0	0	1	0	0	0	0	0	0	0	Significant stenosis	One vessels	Transradial	0	1	0	0	1	1	LAD	1	0	absorb	1	3.5	23	1	1	0	0	1	1	0	0	0	0	1	1	59	10.09	36.6	0.7	88.9828
50	140	100	43	24.4	2	0	0	0	0	0	0	0	0	1	0	Significant stenosis	Three vessels	Transfemoral	1	1	0	1	0	0	RCA	1	1	absorb	1	3.5	18	1	1	0	0	0	0	0	0	1	1	1	1	63	23	300	0.8	108.757	Recovery to Home
46	120	80	70	25.3	2	1	0	0	0	0	0	0	0	0	0	Significant stenosis	One vessels	Transradial	0	1	0	0	1	1	LAD	1	1	absorb	1	3	28	1	0	0	0	1	1	0	0	0	0	1	1	54	23	300	1	85.5014	Recovery to Home
55	160	110	64	19.8	2	0	0	0	0	0	0	0	0	0	0		One vessels	Transradial	0	0	0	0	1	1	LAD	1	0	absorb	1	3.5	18	1	1	0	0	1	1	0	0	0	0	1	1	54	0.8	5.1	0.6	110.316	Recovery to Home
46	80	50	82	33.5	4	1	0	0	1	0	1	0	0	0	0	Significant stenosis	Three vessels	Transfemoral	1	0	0	1	1	1	RCA	1	0	absorb	1	3.5	18	1	1	0	0	0	0	0	0	1	1	1	1	59	7.12	19.2	1.2	69.2784	Recovery to Home
62	116	64	62	22.9	2	0	0	0	0	0	0	0	0	1	0	Significant stenosis	One vessels	Transradial	1	1	0	0	1	1	RCA	1	1	absorb	1	3.5	18	1	1	0	0	0	0	0	0	1	1	1	1	41	23	300	1.2	65.2052	Recovery to Home
50	150	100	61	25.3	1	0	0	1	0	0	0	0	0	1	0	Significant stenosis	One vessels	Transradial	0	1	0	1	1	1	LAD	1	0	absorb	1	3.5	18	1	1	0	0	1	1	0	0	0	0	1	1	54.1	23	300	0.8	108.757	Recovery to Home
49	150	100	78	23.8	2	0	0	0	0	0	0	0	0	1	0	Significant stenosis	Two vessels	Transradial	1	1	0	0	1	1	RCA	1	1	asorb	1	3	23	1	1	0	0	0	0	0	0	1	1	1	1	57	23	241	0.8	109.204	Recovery to Home
62	130	90	63	24.3	1	0	0	0	0	0	0	0	0	1	0	Significant stenosis	One vessels	Transradial	0	1	0	0	1	1	LAD	1	1	absorb	1	3	18	1	1	0	0	1	1	0	0	0	0	1	1	68	23	262.5	1	80.4743	Recovery to Home
47	120	80	56	23.2	2	0	0	0	0	0	0	0	0	1	0	Significant stenosis	One vessels	Transradial	1	0	0	1	1	1	LAD	1	1	absorb	1	3.25	20	2	1	0	0	1	2	0	0	0	0	1	2	69	23	148	0.9	96.1349	Recovery to Home
62	110	70	76	26.1	1	1	0	0	0	0	0	0	0	1	0	Significant stenosis	One vessels	Transradial	0	0	0	0	0	0	LAD	1	0	absorb	1	3.25	18	2	1	0	0	1	2	0	0	0	0	1	2	59	2.04	3.8	0.9	90.8786	Recovery to Home
51	160	90	96	27.5	1	0	0	0	0	0	0	0	0	1	1	Significant stenosis	One vessels	Transradial	0	0	0	0	1	1	LAD	1	0	asorb	1	3.5	28	1	1	0	0	1	1	0	0	0	0	1	1	73	2.01	9.3	1	83.7291	Recovery to Home
44	80	60	74	26	4	0	1	0	0	0	0	0	0	1	0	Significant stenosis	Two vessels	Transfemoral	0	0	1	0	1	1	RCA	1	1	alpine	2	4	38	1	1	0	0	1	1	0	0	1	1	2	2	49	23	194.6	0.7	130.211	Recovery to Home
47	170	100	72	21.5	1	0	0	0	0	0	0	0	0	1	0	Significant stenosis	One vessels	Transradial	0	0	0	0	1	1	LAD	1	0	absorb	1	3.5	18	1	1	0	0	1	1	0	0	0	0	1	1	66	2.31	4.2	0.7	128.48	Recovery to Home
59	130	80	80	20.7	4	1	1	0	0	0	0	0	0	0	0	Significant stenosis	Three vessels	Transradial	1	1	0	0	1	1	LCX	1	0	absorb	1	3	23	1	1	0	0	0	0	1	1	1	2	2	3	44	23	300	1.5	50.9121	Recovery to Home
47	110	70	89	26.1	1	0	0	0	0	0	0	0	0	1	0	Significant stenosis	One vessels	Transradial	1	1	0	0	1	1	LAD	0	1	absorb	1	3.5	12	1	1	0	0	1	1	0	0	0	0	1	1	60	23	256.4	1.1	76.2623	Recovery to Home
63	120	70	78	26.9	2	1	0	0	0	0	0	0	0	0	0	Significant stenosis	One vessels	Transradial	1	1	0	0	1	1	LAD	1	0	absorb	1	3	28	1	1	0	0	1	1	0	0	0	0	1	1	57	19.58	274.3	0.7	121.061	Recovery to Home
67	130	90	79	24.6	2	1	1	0	0	0	0	0	0	0	0	Significant stenosis	One vessels	Transradial	0	1	0	0	1	1	RCA	1	0	absorb	1	3.5	18	1	1	0	0	0	0	0	0	1	1	1	1	61	6.11	23	1.1	70.9664	Recovery to Home
62	140	90	64	21.3	1	0	0	0	0	0	0	0	0	0	0	Significant stenosis	Two vessels	Transradial	1	1	0	0	1	1	LAD	1	0	alpine	2	3.5	33	1	1	0	0	1	1	1	1	0	0	2	2	57	23	197.5	0.9	90.8786	Recovery to Home
61	100	60	64	25.2	1	0	0	0	0	0	0	0	0	1	0	Significant stenosis	Two vessels	Transradial	1	0	1	0	0	1	RCA	1	0	xience prime	2	3.41667	31.3333	3	1	0	0	0	0	0	0	1	3	1	3	69	5.61	15	1.1	72.3309	Recovery to Home
81	120	70	78	30.5	1	1	1	1	0	0	0	0	0	0	0	Significant stenosis	Two vessels	Transradial	0	0	0	0	0	0	RCA	0	0	alpine	2	3.5	15	1	1	0	0	1	1	0	0	1	1	2	2	61	23	68	0.5	125.859	Recovery to Home
49	180	100	98	25.2	1	0	0	0	0	0	0	0	0	1	0	Significant stenosis	One vessels	Transradial	0	0	0	1	1	1	LAD	1	0	absorb	1	3	23	1	1	0	0	1	1	0	0	0	0	1	1	53	8.21	21.9	0.7	127.397	Recovery to Home
72	160	100	73	22.3	1	1	1	0	0	0	0	0	0	0	0	Significant stenosis	Two vessels	Transradial	0	0	1	0	0	1	LAD	1	0	alpine	2	3.25	22.5	2	1	0	0	1	2	1	1	0	0	2	3	46	23	295	0.7	87.4249	Recovery to Home
58	140	80	86	19.8	3	0	0	0	0	0	0	0	0	1	0	Significant stenosis	One vessels	Transradial	1	1	0	1	1	1	LAD	1	0	xience alpine	2	3.5	23	1	1	0	0	1	1	0	0	0	0	1	1	56	14.32	78.6	0.5	181.52	Recovery to Home
61	160	100	75	26.6	1	0	0	0	0	0	0	0	0	1	0	Significant stenosis	One vessels	Transradial	0	0	0	0	1	1	LCX	1	0	absorb	1	3.5	23	1	1	0	0	0	0	1	1	0	0	1	1	56	21.72	57.1	0.9	91.1791	Recovery to Home
60	120	80	60	27.4	1	1	0	0	0	0	0	0	0	0	0	Significant stenosis	One vessels	Transradial	0	0	1	0	0	1	LAD	1	0	xience alpine	2	3	38	1	1	0	0	1	1	0	0	0	0	1	1	58	23	162.5	1	81.0118	Recovery to Home
62	110	70	88	23.4	2	0	0	0	0	0	0	0	0	1	0	Significant stenosis	One vessels	Transradial	1	1	0	1	1	1	LCX	1	0	absorb	1	3	18	1	1	0	0	1	1	0	0	0	0	1	1	45	23	144.6	0.8	104.11	Recovery to Home
68	100	60	63	21.9	1	0	1	0	0	0	0	0	0	1	0	Significant stenosis	Three vessels	Transradial	0	0	1	0	0	1	LCX	1	1	xience alpine	2	3.5	15	1	1	0	0	1	1	1	1	0	0	2	2	61	23	267.4	0.7	119.198	Recovery to Home
56	130	90	64	22.1	1	0	0	0	0	0	0	0	0	1	0	Significant stenosis	Two vessels	Transradial	0	0	0	0	1	1	LAD	1	0	absorb	1	3.5	18	1	1	0	0	1	1	0	0	0	0	1	1	65	0.32	8.8	0.7	123.99	Recovery to Home
57	110	60	62	24	1	0	0	0	0	0	0	0	0	0	0	Significant stenosis	One vessels	Transradial	1	0	0	1	1	1	LAD	1	0	absorb	1	3.5	28	1	1	0	0	1	1	0	0	0	0	1	1	53	23	277.7	1	81.8597	Recovery to Home
49	200	160	106	24.1	1	1	0	0	0	0	0	0	0	1	0	Significant stenosis	One vessels	Transfemoral	0	0	0	1	1	1	LAD	1	0	absorb	1	3.5	18	1	1	0	0	1	1	0	0	0	0	1	1	65	23	67.3	0.8	109.204	Recovery to Home
38	110	70	68	27.8	1	1	1	0	0	0	0	0	0	1	0	Significant stenosis	One vessels	Transfemoral	1	1	0	1	1	1	RCA	1	1	absorb	1	3.5	18	1	1	0	0	0	0	0	0	1	1	1	1	54	23	211.4	0.8	114.988	Recovery to Home
62	80	40	108	23.1	4	1	0	0	0	0	0	0	0	1	0	Significant stenosis	One vessels	Transfemoral	0	0	1	0	0	1	LAD	1	0	Xience Alpine	2	3.25	33	1	1	0	0	1	1	0	0	0	0	1	1	56	2.218	28.1	1.1	72.0925	Recovery to Home
71	132	76	67	25.4	1	0	0	0	0	0	0	0	1	0	0	Significant stenosis	Two vessels	Transfemoral	0	0	0	0	0	0	LAD	1	0	Xience Alpine	2	2.75	23	1	1	0	0	1	1	0	0	0	0	1	1	54	1.518	25.9	0.9	88.4121	Recovery to Home
51	120	70	72	24.8	1	0	0	0	0	0	0	0	0	1	0	Significant stenosis	One vessels	Transradial	0	0	1	0	0	1	LAD	1	1	Xience Alpine	2	2.75	33	1	1	0	0	1	1	0	0	0	0	1	1	47	9.485	33.2	0.8	108.32	Recovery to Home
55	140	90	80	23.6	1	0	0	1	0	1	1	0	0	0	0	Significant stenosis	One vessels	Transfemoral	0	0	0	0	0	0	LAD	1	1	Xience Alpine	2	2.875	30.5	2	1	0	0	1	2	0	0	0	0	1	2	43	5.545	28.1	0.7	124.445	Recovery to Home
56	180	100	77	28.1	1	1	0	0	0	0	0	0	1	0	0	Significant stenosis	One vessels	Transradial	0	0	0	0	1	1	LAD	0	0	Xience Alpine	2	4	15	1	1	0	0	1	1	0	0	0	0	1	1	75	2.217	1.7	0.7	123.99	Recovery to Home
65	110	70	87	21.8	1	0	0	0	0	0	0	0	0	1	0	Significant stenosis	One vessels	Transfemoral	0	0	0	0	0	0	RCA	1	1	Xience Alpine	2	3.5	23	1	1	0	0	0	0	0	0	1	1	1	1	44	0.316	678.9	0.8	103.116	Recovery to Home
56	138	87	74	22.8	1	0	1	0	0	0	0	0	0	1	0	Significant stenosis	Two vessels	Transfemoral	0	1	0	0	0	0	RCA	1	1	Xience Alpine	2	3	15	1	1	0	0	1	1	0	0	1	1	2	2	52	0.409	295.7	0.8	106.283	Recovery to Home
54	120	80	72	26.8	2	0	0	0	0	0	0	0	0	0	0	Significant stenosis	One vessels	Transradial	0	0	0	0	1	1	LAD	1	1	Xience Alpine	2	3.5	18	1	1	0	0	1	1	0	0	0	0	1	1	41	5.497	163.6	0.8	107.071	Recovery to Home
54	151	77	77	19.8	1	0	0	0	0	0	0	0	0	1	0	Significant stenosis	One vessels	Transradial	0	0	0	0	1	1	LAD	1	0	Absorb	1	3.5	18	1	1	0	0	1	1	0	0	0	0	1	1	53	0.111	10.8	0.6	149.228	Recovery to Home
66	140	80	60	21.3	1	0	0	0	0	0	0	0	0	0	0	Significant stenosis	Two vessels	Transradial	0	0	0	0	1	1	LCX	0	0	Xience Alpine	2	4	18	1	1	0	0	1	1	1	1	0	0	2	2	62	2.091	2.9	0.8	102.797	Recovery to Home
53	130	80	84	22.8	1	1	0	0	0	0	0	0	0	1	0	Significant stenosis	Three vessels	Transradial	0	0	0	0	1	1	LAD	1	1	Xience Alpine	2	3.5	33	1	1	0	0	1	1	0	0	0	0	1	1	44	0.696	1005.5	1	83.0778	Recovery to Home
56	100	60	70	28.1	4	0	0	0	0	0	0	0	0	1	0	Significant stenosis	Two vessels	Transfemoral	0	0	1	0	0	1	LAD	1	1	Xience Alpine	2	2.75	30.5	2	1	0	0	1	2	0	0	0	0	1	2	40	0.231	112	0.7	123.99	Recovery to Home
66	120	80	56	24.5	1	1	1	0	0	1	0	0	0	1	0	Significant stenosis	Three vessels	Transfemoral	0	0	1	0	0	1	LAD	1	0	Xience Alpine	2	2.875	33	2	1	0	0	1	2	0	0	0	0	1	2	56	0.711	12.9	0.8	102.797	Recovery to Home
59	154	103	95	24.4	1	0	0	0	0	0	0	0	0	0	0	Significant stenosis	One vessels	Transradial	0	0	0	0	0	0	LCX	1	0	Xience Alpine	2	2.5	33	1	1	0	0	0	0	1	1	0	0	1	1	51	25.182	59	1	81.2887	Recovery to Home
62	155	100	62	20.6	1	0	0	0	0	0	0	0	0	1	0	Significant stenosis	Two vessels	Transfemoral	0	0	0	0	0	0	LAD	1	1	Xience Alpine	2	3	18	1	1	0	0	1	1	0	0	0	0	1	1	44	0.12	355.8	0.8	104.11	Recovery to Home
29	153	86	93	23.7	1	0	0	0	0	0	0	0	0	1	0	Significant stenosis	One vessels	Transradial	0	0	0	0	1	1	LAD	1	0	Absorb	1	3.5	18	1	1	0	0	1	1	0	0	0	0	1	1	54	3.738	86.6	0.8	121.473	Recovery to Home
34	130	85	80	25.2	1	0	0	1	0	0	0	0	0	1	1	Significant stenosis	One vessels	Transfemoral	0	1	1	0	0	1	LAD	1	1	Absorb	1	3.5	18	1	1	0	0	1	1	0	0	0	0	1	1	53	0.073	299.7	0.5	202.307	Recovery to Home
78	160	90	82	19.4	1	0	0	0	0	0	0	0	0	0	0	Significant stenosis	One vessels	Transfemoral	0	0	0	0	0	0	RCA	0	0	Xience Alpine	2	3.5	18	1	1	0	0	0	0	0	0	1	1	1	1	45	1.516	50	0.8	99.3692	Recovery to Home
58	130	70	83	27	2	0	0	0	0	0	0	0	0	0	0	Significant stenosis	One vessels	Transfemoral	0	0	0	0	0	0	LAD	1	0	Xience Alpine	2	3.275	20.5	2	1	0	0	1	2	0	0	0	0	1	2	53	0.017	95.8	0.7	123.11	Recovery to Home
81	199	144	105	24.1	1	1	0	0	0	0	0	0	0	0	0	Significant stenosis	One vessels	Transfemoral	0	1	0	0	0	0	RCA	1	1	Xience Alpine	2	3	28	1	1	0	0	0	0	0	0	1	1	1	1	68	1.631	60.4	1	56.558	Recovery to Home
41	105	72	75	22.9	1	0	0	0	0	0	0	0	0	1	0	Significant stenosis	Three vessels	Transradial	0	0	1	0	0	1	LAD	1	0	Absorb	1	2.75	28	2	1	0	0	1	2	1	1	1	1	3	4	68	0.281	11.5	0.6	157.809	Recovery to Home
54	130	80	90	24.9	1	1	0	0	0	0	0	0	0	0	0	Significant stenosis	Two vessels	Transfemoral	1	0	0	1	0	0	RCA	1	0	Xience alpine	2	3	23	1	1	0	0	0	0	0	0	1	1	1	1	49	2.076	40.6	0.9	93.4633	Recovery to Home
58	110	70	81	23.6	1	0	0	1	0	0	0	0	0	0	0	Significant stenosis	One vessels	Transradial	0	0	0	0	1	1	LAD	1	0	Xience Alpine	2	3.5	15	1	1	0	0	1	1	0	0	0	0	1	1	69	2.409	5.2	0.5	134.688	Recovery to Home
39	140	70	70	21	1	0	0	0	0	0	0	0	0	0	0	Significant stenosis	One vessels	Transradial	0	0	0	0	1	1	LAD	0	0	absorb	1	3.5	18	1	1	0	0	1	1	0	0	0	0	1	1	42	0.942	45.2	0.7	99.0119	Recovery to Home
55	168	83	70	25.8	1	1	0	0	0	0	0	0	0	1	0	Significant stenosis	Left main	Transradial	0	0	1	0	0	1	LAD	1	0	xience alpine	2	2.75	18	1	1	1	1	1	1	0	0	0	0	2	2	52	3.007	1.8	0.6	148.673	Recovery to Home
41	130	90	79	22.5	3	0	0	0	0	0	0	0	0	1	0	Significant stenosis	One vessels	Transfemoral	0	1	0	0	0	0	LAD	1	1	xience Alpine	2	3	18	1	1	0	0	1	1	0	0	0	0	1	1	47	0.131	557	0.7	132.091	Recovery to Home
58	160	80	94	29	1	0	0	0	0	0	0	0	0	0	0	Significant stenosis	One vessels	Transradial	0	0	0	0	0	0	LCX	0	0	xience alpine	2	2.5	15	1	1	0	0	0	0	1	1	0	0	1	1	68	0.098	2.5	0.9	92.1173	Recovery to Home
78	130	80	88	17.6	1	0	0	0	0	0	0	1	0	0	0	Significant stenosis	One vessels	Transfemoral	0	0	0	0	0	0	LAD	1	1	Xience Alpine	2	2.5	18	1	1	0	0	1	1	0	0	0	0	1	1	35	0.843	454.9	0.7	115.924	Recovery to Home
66	150	70	63	22.9	1	1	1	1	0	0	0	0	1	0	0	Significant stenosis	One vessels	Transfemoral	0	0	0	0	0	0	RCA	0	1	XIence alpine	2	2.5	15	1	1	0	0	0	0	0	0	1	1	1	1	52	0.28	110.4	1	79.4594	Recovery to Home
71	130	80	68	24.1	1	1	1	0	1	0	1	0	0	1	0	Significant stenosis	Two vessels	Transradial	0	0	0	0	1	1	LCX	1	0	Xience alpine	2	3	18	1	1	0	0	0	0	1	1	1	1	2	2	48	3.482	21.6	1	78.2902	Recovery to Home
59	120	80	56	23.5	1	1	1	0	0	0	0	0	0	1	0	Significant stenosis	Two vessels	Transradial	0	0	0	0	0	0	LAD	0	0	xeince alpine	2	3.25	18	1	1	0	0	1	1	0	0	0	0	1	1	49	0.072	1	1	81.2887	Recovery to Home
58	128	70	78	25.4	1	1	0	0	0	0	0	0	0	0	0	Significant stenosis	Two vessels	Transfemoral	0	0	1	0	0	1	RCA	1	1	xience apline	2	3	23	2	1	0	0	1	1	0	0	1	2	2	3	50	37.224	464.4	1.3	60.2624	Recovery to Home
61	150	80	88	24	1	0	0	0	0	0	0	0	0	1	0	Significant stenosis	Two vessels	Transfemoral	0	0	0	0	0	0	RCA	1	1	Xience alpain	2	3.5	23	1	1	0	0	1	1	0	0	1	1	2	2	29	20.76	340.9	0.9	91.1791	Recovery to Home
28	100	60	124	24.3	1	0	0	0	0	0	0	0	0	1	0	Significant stenosis	Two vessels	Transfemoral	0	0	0	0	0	0	LCX	0	0	xience alpine	2	3.5	18	1	1	0	0	0	0	1	1	1	1	2	2	53	13.023	94.1	1	94.5671	Recovery to Home
74	127	77	67	24	1	1	0	0	0	1	0	0	0	0	0	Significant stenosis	One vessels	Transradial	0	0	1	0	0	1	LAD	0	0	Xience alpine	2	3.5	18	1	1	0	0	1	1	0	0	0	0	1	1	55	0.217	5.8	0.4	165.839	Recovery to Home
74	141	83	122	25.3	2	0	0	0	0	0	0	0	0	1	0	Significant stenosis	One vessels	Transfemoral	0	0	0	0	0	0	LCX	0	0	alpine	2	3.5	18	1	0	0	0	0	0	1	1	0	0	1	1	65	30	40	0.95	82.3694	Recovery to Other Hospital
56	121	79	60	20.8	1	0	0	0	0	0	0	0	0	0	0	Significant stenosis	One vessels	Transfemoral	0	0	0	0	0	0	LAD	1	1	xience alpine	2	3	23	1	0	0	0	1	1	0	0	0	0	1	1	60	30	9.56	0.58	154.04	Hopeless discharge
58	139	94	63	25.4	1	0	0	0	0	0	0	0	0	1	0	Significant stenosis	One vessels	Transradial	0	0	0	0	0	0	LAD	1	1	alpine	2	3	28	1	0	0	0	1	1	0	0	0	0	1	1	58	30	52.4	1.07	75.4446	Recovery to Home
69	110	70	124	24	1	0	0	0	0	0	0	0	0	1	0	Significant stenosis	Two vessels	Transfemoral	0	0	0	0	0	0	LAD	1	1	xience alpine	2	3.5	18	1	0	0	0	1	1	1	1	0	0	2	2	55	0.05	212.4	1.32	57.159	Recovery to Home
57	130	90	110	24	1	0	0	0	0	0	0	1	0	0	0	Significant stenosis	One vessels	Transradial	0	0	0	0	0	0	LAD	1	1	xience alpine	2	2.75	23	1	0	0	0	1	1	0	0	0	0	1	1	22	0.05	7.31	1.01	80.9251	Recovery to Home
55	170	110	76	24	1	1	0	0	0	0	0	0	0	1	0	Significant stenosis	Three vessels	Transfemoral	0	0	0	0	0	0	LAD	1	1	alpine	2	3	23	1	1	0	0	1	1	0	0	0	0	1	1	47	30	300	0.8	106.673	Recovery to Home
69	111	63	68	24	1	0	1	0	0	0	0	0	0	0	0	Significant stenosis	One vessels	Transradial	0	0	0	0	1	1	LCX	1	1	Absorb	1	3	23	1	0	0	0	0	0	1	1	0	0	1	1	52	8.59	15.74	0.8	101.873	Recovery to Home
57	150	90	72	24	1	1	0	0	0	0	0	0	0	0	1	Significant stenosis	One vessels	Transfemoral	0	0	0	0	0	0	LAD	1	1	alpine	2	3	23	1	0	0	0	1	1	0	0	0	0	1	1	60	0.05	5.76	0.6	109.519	Recovery to Home
52	100	60	64	24.2	1	0	0	0	0	0	0	0	0	1	0	Significant stenosis	One vessels	Transradial	0	0	0	0	0	0	LAD	0	1	Xience Alpine	2	3.5	28	1	1	0	0	1	1	0	0	0	0	1	1	61	119.142	336.6	1	83.3997	Recovery to Home
69	150	90	76	17.4	1	1	0	0	0	0	0	0	1	0	0	Significant stenosis	Two vessels	Transfemoral	0	0	0	0	0	0	LAD	0	1	Xience Alpine	2	2.875	29.5	2	0	0	0	1	2	0	0	0	0	1	2	34	5.948	4.9	9.3	6.00616	Recovery to Home
40	120	70	68	24.2	1	0	0	0	0	0	0	0	0	1	0	Significant stenosis	Two vessels	Transfemoral	1	0	1	0	0	1	LAD	0	0	absorb	1	3	18	1	1	0	0	1	1	0	0	0	0	1	1	65	0.026	33.8	1	87.9619	Recovery to Home
55	140	90	84	31	2	0	0	0	0	1	1	0	0	1	1	Significant stenosis	Two vessels	Transradial	0	0	1	0	0	1	LAD	0	0	Xience Alpine	2	3	18	1	1	0	0	1	1	0	0	0	0	1	1	62	0.4263	19	0.9	93.1158	Recovery to Home
67	130	80	86	22.9	2	0	1	0	1	0	1	0	0	1	0	Significant stenosis	Two vessels	Transfemoral	1	1	0	0	0	0	LAD	1	1	Xience Alpine	2	3	12	1	1	0	0	1	1	0	0	0	0	1	1	47	2.3921	15	0.9	89.459	Recovery to Home
84	140	90	88	23.2	3	1	0	0	0	0	0	0	0	1	0	Significant stenosis	One vessels	Transradial	0	0	0	0	0	0	LCX	1	0	Xience Alpine	2	2.75	15	1	1	0	0	0	0	1	1	0	0	1	1	57	0.4644	12	1.2	61.3069	Recovery to Home
77	120	70	76	26.8	1	0	0	0	0	0	0	0	0	0	0	Significant stenosis	One vessels	Transradial	0	0	0	0	0	0	LCX	0	0	xioence alpine	2	2.75	18	1	1	0	0	0	0	1	1	0	0	1	1	54	10.25	91.05	0.9	86.968	Recovery to Home
72	80	40	44	22.9	4	1	1	0	0	0	0	0	0	0	0	Significant stenosis	Two vessels	Transradial	0	0	1	0	0	1	RCA	1	1	Xience alpine	2	3	18	1	1	0	0	0	0	0	0	1	1	1	1	53	64.01	402.31	0.9	88.1614	Recovery to Home
73	120	80	78	24	1	1	0	0	0	0	0	0	0	0	0	Significant stenosis	One vessels	Transradial	0	0	0	0	1	1	LAD	1	0	Xience alpine	2	2.75	20.5	2	1	0	0	1	2	0	0	0	0	1	2	55	31.09	289.2	0.6	104.154	Recovery to Home
58	110	60	62	27.4	1	1	1	0	0	0	0	0	0	0	0	Significant stenosis	Three vessels	Transfemoral	0	1	1	0	0	1	RCA	1	1	Absorb	1	3.5	23	1	1	0	0	0	0	0	0	1	1	1	1	57	75.58	273.1	1.1	73.0752	Recovery to Home
70	110	60	88	24	1	0	1	1	0	0	0	0	0	0	1	Significant stenosis	Left main	Transradial	0	0	1	0	0	1	Left main	1	0	Xience alpine	2	3.5	28	1	1	1	1	1	1	1	2	0	0	3	4	44	15.89	162.56	0.7	87.9263	Recovery to Home
80	90	60	70	31.1	4	1	0	0	0	0	0	0	0	0	0	Significant stenosis	Two vessels	Transfemoral	0	0	1	0	0	1	LCX	1	1	Xience alpine	2	3.5	28	1	1	0	0	0	0	1	1	0	0	1	1	49	296.88	266.67	1.9	36.4338	Recovery to Home
69	100	60	106	19.9	1	0	1	0	0	0	0	0	0	1	0	Significant stenosis	Left main	Transradial	0	0	1	0	0	1	Left main	1	0	xience alpine	2	2.875	21.5	2	1	1	1	0	0	0	0	0	0	1	1	33	8.81	22.58	1.7	42.6863	Recovery to Home
63	120	70	74	24.6	1	1	0	0	0	0	0	0	0	1	0	Significant stenosis	One vessels	Transradial	0	0	1	0	0	1	LAD	1	0	xience alpine	2	4	19	2	1	0	0	1	2	0	0	0	0	1	2	54	20.89	128.16	1	80.2134	Recovery to Home
69	110	60	125	26.8	1	0	0	0	0	0	0	0	0	0	0	Significant stenosis	One vessels	Transradial	1	0	1	0	0	1	RCA	1	0	Xience alpine	2	3	23	1	1	0	0	0	0	0	0	1	1	1	1	52	29.1	140.71	1.1	70.5439	Recovery to Other Hospital
45	140	90	82	25.6	1	1	0	0	0	0	0	0	0	1	0	Significant stenosis	Two vessels	Transradial	0	0	0	0	1	1	LCX	0	0	Absorb	1	3.5	18	1	0	0	0	0	0	1	1	0	0	1	1	60	1.13	18.84	0.9	96.9873	Recovery to Home
80	160	90	77	21.5	1	1	1	0	0	0	0	0	1	0	0	Significant stenosis	One vessels	Transradial	0	0	1	0	0	1	LAD	0	1	Xience alpine	2	2.75	15	1	1	0	0	1	1	0	0	0	0	1	1	39	6.89	3.56	0.7	85.5749	Recovery to Other Hospital
57	110	60	57	22.9	1	1	0	0	0	0	0	0	0	1	0	Significant stenosis	Two vessels	Transradial	0	0	1	0	0	1	RCA	1	1	Xience alpine	2	2.75	15	1	1	0	0	0	0	0	0	1	1	1	1	60	12.44	84.8	1	81.8597	Recovery to Home
58	90	60	62	21.5	1	0	0	0	0	0	0	0	0	0	0	Significant stenosis	One vessels	Transradial	0	0	1	0	0	1	RCA	0	0	Xienct alpine	2	3	18	1	1	0	0	0	0	0	0	1	1	1	1	54	0.44	3.74	0.9	92.1173	Recovery to Home
84	141	100	63	27.5	1	1	1	0	0	0	0	0	0	0	0	Significant stenosis	One vessels	Transradial	0	0	0	0	0	0	RCA	1	0	Xience alpine	2	3	23	1	1	0	0	0	0	0	0	1	1	1	1	58	0.09	3.87	0.8	72.631	Recovery to Home
75	140	80	81	24.6	1	1	1	0	0	0	0	0	0	0	0	Significant stenosis	Three vessels	Transradial	0	0	0	0	1	1	RCA	1	1	Xience alpine	2	2.5	23	1	1	0	0	1	1	0	0	0	0	1	1	58	5.78	3.32	0.9	64.8759	Recovery to Home
60	160	90	74	21.3	1	0	0	1	0	0	0	0	0	0	0	Significant stenosis	One vessels	Transradial	0	0	1	0	0	1	LAD	0	0	absorb	1	3.5	18	1	1	0	0	1	1	0	0	0	0	1	1	60	1.17	17.2	0.9	91.4855	Recovery to Home
52	150	90	82	25.7	1	0	0	0	0	0	0	0	0	1	0	Significant stenosis	Two vessels	Transradial	1	0	1	0	0	1	RCA	1	1	Xience alpine	2	4	28	1	1	0	0	0	0	0	0	1	1	1	1	37	80	600	1.6	48.4853	Recovery to Home
49	160	100	130	24	1	1	0	0	0	0	0	0	0	1	0	Significant stenosis	Three vessels	Transradial	0	0	0	0	0	0	LAD	1	1	xience alpine	2	2.625	33	2	1	0	0	1	2	0	0	0	0	1	2	34	7.96	16.36	1	84.4118	Recovery to Home
72	160	70	63	21.9	1	1	1	0	0	0	0	0	0	0	0	Significant stenosis	Two vessels	Transradial	0	0	0	0	0	0	RCA	1	1	xience alpine	2	2.75	23	1	1	0	0	1	1	0	0	1	1	2	2	46	80	228.28	0.6	104.446	Recovery to Home
60	110	70	78	26.6	1	0	0	0	0	0	0	1	0	0	0	Significant stenosis	Two vessels	Transradial	1	0	0	0	0	0	LAD	1	1	xience alpine	2	3.5	18	1	1	0	0	1	1	0	0	1	1	2	2	36	69.21	453.84	1	81.0118	Recovery to Home
46	132	86	64	26.1	1	1	0	0	0	0	0	0	0	1	0	Significant stenosis	Three vessels	Transfemoral	1	0	0	0	0	0	RCA	1	0	Xience Alpine	2	3	18	1	1	0	0	1	2	0	0	1	1	2	3	53.47	83.4	200.6	0.87	100.408	Recovery to Home
75	87	49	68	22.5	4	1	0	0	0	0	0	0	1	1	0	Significant stenosis	Two vessels	Transfemoral	0	0	0	1	0	0	LAD	1	0	Xience Alpine	2	3	28	1	1	0	0	1	1	0	0	0	0	1	1	45.19	32.2	101.6	1.65	43.4409	Recovery to Home
79	146	79	97	23.8	2	1	0	0	0	0	0	0	0	0	0	Significant stenosis	Three vessels	Transfemoral	0	0	0	0	0	0	RCA	0	0	Xience Alpine	2	3.5	18	1	1	0	0	0	0	0	0	1	1	1	1	59.16	15.1	22.4	0.95	60.3122	Recovery to Home
75	148	98	84	27.5	1	1	1	0	0	1	1	0	0	0	1	Significant stenosis	Left main	Transfemoral	0	0	1	0	0	1	LAD	0	0	Xience-Alpine	2	3.25	15	1	1	1	1	0	0	0	0	0	0	1	1	50.51	10.5	33.8	0.76	78.8534	Recovery to Home
44	189	116	102	23.9	1	1	0	0	0	0	0	0	0	1	1	Significant stenosis	One vessels	Transradial	0	0	0	0	0	0	LAD	1	0	Xience	2	2.25	18	2	1	0	0	1	2	0	0	0	0	1	2	46.32	98.3	391.3	0.91	96.1963	Recovery to Home
61	174	106	88	22.6	1	0	0	0	0	0	0	0	0	0	1	Significant stenosis	One vessels	Transfemoral	0	0	0	0	0	0	LAD	1	0	Xience	2	4	23	1	1	0	0	1	1	0	0	0	0	1	1	55	200	530.3	1.35	57.1065	Recovery to Home
54	163	100	83	22.6	3	0	0	0	0	0	0	0	0	0	1	Significant stenosis	One vessels	Transfemoral	1	1	0	0	0	0	LAD	1	0	Xience Alpine	2	2	20	1	1	0	0	1	1	0	0	0	0	1	1	57.78	173	852.2	0.73	119.004	Recovery to Home
64	108	72	71	22.6	1	0	0	1	0	0	0	0	0	1	1	Significant stenosis	One vessels	Transfemoral	0	1	0	0	0	0	LAD	1	0	Xience Alpine	2	4	18	1	1	0	0	1	1	0	0	0	0	1	1	64.41	6.99	34.3	0.56	115.839	Recovery to Home
56	171	79	69	25.4	1	1	1	1	0	0	0	0	0	1	0	Significant stenosis	Two vessels	Transradial	0	1	0	0	1	1	LAD	1	0	Absorb	1	2.5	23	1	1	0	0	1	1	1	1	0	0	2	2	56.52	18.6	65.4	0.77	82.4184	Recovery to Home
66	100	60	60	22.5	1	0	0	0	0	0	0	1	0	0	0	Significant stenosis	Left main	Transfemoral	0	0	0	0	0	0	Left main	1	0	Xience Alpine	2	3	12	2	1	1	1	0	0	0	0	0	0	1	1	50	58.8	50.62	1.7	39.9185	Death
59	106	68	56	21	3	0	0	0	0	0	0	0	0	1	1	Significant stenosis	Left main	Transfemoral	1	0	0	0	0	0	Left main	1	1	Xience Alpine	2	2.75	21.5	2	1	1	1	0	0	1	1	0	0	2	2	36.26	330	708.4	1.07	75.1833	Recovery to Home
48	129	76	64	27.4	1	1	0	0	0	0	0	0	0	1	1	Significant stenosis	Three vessels	Transradial	0	0	0	1	0	0	LAD	1	0	Absorb	1	3	23	1	1	0	0	1	1	1	1	1	2	3	4	56.29	0.874	3.6	0.91	94.5121	Recovery to Home
67	143	49	46	21.1	1	1	1	0	0	1	0	0	0	0	0	Significant stenosis	Three vessels	Transradial	0	0	0	0	0	0	RCA	1	0	Xience Alpine	2	2.5	28	1	1	0	0	0	0	0	0	1	1	1	1	67.21	4.4	4.2	1.13	51.0471	Recovery to Home
87	101	54	67	22	1	1	1	0	0	0	0	0	0	0	1	Significant stenosis	Two vessels	Transfemoral	0	1	0	0	0	0	LAD	1	1	Xience alpine	2	2.5	23	1	1	0	0	1	1	0	0	0	0	1	1	55	0.18	1.5	0.64	125.736	Death
67	122	73	119	33.8	1	1	1	0	0	0	0	1	1	0	1	Significant stenosis	Left main	Transradial	0	0	1	0	0	1	Left main	1	0	Xience Alpine	2	3.25	18	1	1	1	1	0	0	0	0	1	1	2	2	23.01	3.04	18.7	0.62	102.048	Recovery to Home
49	149	82	78	25.6	1	0	0	0	0	0	0	0	0	1	1	Significant stenosis	One vessels	Transradial	1	0	0	0	1	1	LAD	1	0	Absorb	1	2.5	18	1	1	0	0	1	1	0	0	0	0	1	1	65.79	13.9	114.3	0.7	127.397	Recovery to Home
59	162	95	66	28.7	1	1	1	0	0	0	0	0	0	1	1	Significant stenosis	One vessels	Transfemoral	0	1	0	0	0	0	LAD	1	0	Xience Alpine	2	3.5	33	1	1	0	0	1	1	0	0	0	0	1	1	48.09	387	628.5	0.79	106.701	Recovery to Home
62	120	80	88	24	1	0	1	0	0	0	0	0	0	0	0	Significant stenosis	One vessels	Transradial	0	0	0	0	0	0	LAD	1	1	Xience Alpine	2	3	18	1	1	0	0	1	1	0	0	0	0	1	1	47.24	43.2	1	1.1	68.1148	Death
67	124	77	69	20.8	1	0	0	0	0	0	0	0	0	1	0	Significant stenosis	One vessels	Transfemoral	0	0	0	0	0	0	LAD	1	0	Xience Alpine	2	3.5	18	1	1	0	0	1	1	0	0	0	0	1	1	60.82	25.8	68.6	0.8	102.483	Recovery to Home
69	162	84	93	26.6	1	1	1	1	0	0	0	0	0	0	0	Significant stenosis	Three vessels	Transfemoral	1	0	0	0	0	0	RCA	1	0	Xience	2	3.5	28	1	1	0	0	0	0	0	0	1	1	1	1	42.11	1.32	2.7	1.1	70.5439	Recovery to Home
57	181	110	73	32.4	1	0	0	0	0	0	0	0	0	0	0	Significant stenosis	Two vessels	Transfemoral	1	0	0	0	0	0	RCA	1	1	Xience alpine	2	3.5	18	1	1	0	0	0	0	1	1	1	1	2	2	66.97	24.6	80.4	0.9	92.4431	Recovery to Home
72	197	106	79	26	1	1	1	0	0	0	0	0	1	0	0	Significant stenosis	Two vessels	Transfemoral	0	0	0	0	0	0	LAD	1	1	Xience Alpin	2	2.5	38	1	1	0	0	1	1	1	1	0	0	2	2	68.33	1.46	5.8	1	78.0683	Recovery to Home
70	138	82	91	22.5	1	1	0	0	0	0	0	0	0	1	0	Significant stenosis	Two vessels	Transfemoral	0	0	0	0	1	1	RCA	1	0	Xience Alpine	2	3.5	28	2	1	0	0	0	0	0	0	1	2	1	2	66.07	55.7	143.3	1	78.516	Recovery to Home
62	139	78	81	23	1	0	0	0	1	0	0	1	0	1	0	Significant stenosis	One vessels	Transfemoral	0	1	0	0	0	0	LAD	1	0	Absorb GT1	1	3	23	2	1	0	0	1	1	0	0	1	1	2	2	30.49	395	574	0.7	119.198	Death
78	146	91	78	21.9	1	0	0	0	0	0	0	0	1	0	0	Significant stenosis	Two vessels	Transfemoral	0	0	0	0	0	0	LAD	1	0	Xience alpine	2	2.75	19	2	1	0	0	1	2	0	0	0	0	1	2	62.5	10.8	54.6	0.9	86.7405	Recovery to Home
56	154	93	53	26.4	1	1	0	0	0	0	0	0	0	1	1	Significant stenosis	Two vessels	Transfemoral	1	0	0	0	0	0	LCX	1	0	Xience Alpine	2	3.5	23	1	1	0	0	0	0	1	1	0	0	1	1	57.94	0.851	1.6	1	82.1544	Recovery to Home
78	135	75	66	19.1	1	1	0	0	0	0	0	0	0	0	1	Significant stenosis	Three vessels	Transfemoral	0	0	0	0	0	0	LCX	1	1	Xience Alpine	2	2.5	18	1	1	0	0	0	0	1	1	0	0	1	1	48	71.8	231.7	0.9	86.7405	Recovery to Home
55	100	57	63	23.2	1	0	0	1	0	0	0	0	0	1	1	Significant stenosis	One vessels	Transfemoral	0	0	0	0	0	0	RCA	1	0	Xience Alpine	2	3.5	23	1	1	0	0	0	0	0	0	1	1	1	1	56.99	57.7	127.8	0.9	93.1158	Recovery to Home
80	141	84	90	23.5	1	1	1	1	0	0	0	0	0	0	0	Significant stenosis	One vessels	Transfemoral	0	0	1	0	0	1	LAD	1	0	Xience Alpine	2	3.25	15	1	1	0	0	1	1	0	0	0	0	1	1	34.48	19.2	43.3	0.8	73.354	Recovery to Home
50	153	92	100	22.5	1	0	0	0	0	0	0	0	0	1	0	Significant stenosis	Two vessels	Transfemoral	0	0	0	0	0	0	LAD	0	0	Xience Alpine	2	3	28	2	1	0	0	1	2	0	0	1	1	2	3	68.52	96.7	113.6	0.8	108.757	Recovery to Home
60	110	55	100	25.7	1	0	0	0	0	0	0	0	0	1	0	Significant stenosis	Three vessels	Transfemoral	1	1	1	0	0	1	LAD	1	1	Xience Alpine	2	3.5	28	1	1	0	0	1	1	0	0	1	1	2	2	45.26	63.4	49.1	1	81.0118	Recovery to Home
55	119	75	90	24.3	1	0	1	0	1	0	1	0	0	0	0	Significant stenosis	Two vessels	Transfemoral	0	0	0	0	0	0	RCA	1	1	Xience Alpine	2	3.5	28	1	1	0	0	0	0	0	0	1	1	1	1	41.02	96.6	250.1	1.1	73.8673	Recovery to Home
51	132	66	57	22.2	1	1	1	0	0	0	0	0	0	0	0	Significant stenosis	Two vessels	Transfemoral	0	0	0	0	0	0	LAD	1	0	Xience Alpine	2	3.5	18	1	1	0	0	1	1	1	1	0	0	2	2	56.63	17.8	42.5	1.2	67.8424	Recovery to Home
65	123	81	47	27.4	1	1	0	0	0	0	0	0	0	1	1	Significant stenosis	One vessels	Transfemoral	0	0	0	0	0	0	RCA	1	0	xience alpine	2	3	15	1	1	0	0	0	0	0	0	1	1	1	1	65.48	115	334.6	1	59.1419	Recovery to Home
68	123	70	51	27.5	1	1	0	0	1	0	1	0	0	0	0	Significant stenosis	Two vessels	Transfemoral	0	0	0	0	0	0	RCA	1	1	Xience Alpine	2	2.75	23	1	1	0	0	0	0	0	0	1	1	1	1	52.21	6.1	19.1	0.9	89.1903	Recovery to Home
48	159	101	76	26.1	1	1	0	0	0	0	0	0	0	0	1	Significant stenosis	One vessels	Transfemoral	0	0	0	0	0	0	LAD	1	0	Xience Alpine	2	3.25	26.5	2	1	0	0	1	2	0	0	0	0	1	2	58.11	24.6	102.4	1	84.7659	Recovery to Home
56	144	84	75	20.5	1	0	0	0	0	0	0	0	0	0	1	Significant stenosis	One vessels	Transfemoral	0	0	0	0	0	0	LCX	1	1	Xience Alpine	2	3.25	23	1	1	0	0	0	0	1	1	0	0	1	1	53.73	77.4	132.5	0.7	123.99	Recovery to Home
76	157	70	73	22.8	1	1	0	0	0	0	0	0	0	0	0	Significant stenosis	Three vessels	Transfemoral	0	0	0	0	0	0	LAD	1	1	Xience Alpine	2	3	28	1	1	0	0	1	1	0	0	1	2	2	3	62.69	35.3	100.3	0.8	74.1218	Recovery to Home
71	144	97	71	25.5	1	0	0	1	0	0	0	0	0	0	0	Significant stenosis	One vessels	Transfemoral	0	0	1	0	0	1	LAD	0	1	XIENCE ALPINE	2	2.75	18	1	1	0	0	1	1	0	0	0	0	1	1	57	304.51	363.4	0.62	135.921	Recovery to Home
48	143	104	88	19.1	1	0	0	0	0	0	0	0	0	1	0	Significant stenosis	One vessels	Transfemoral	0	0	1	0	0	1	LAD	0	1	XIENCE ALPINE	2	3.5	23	2	1	0	0	1	2	0	0	0	0	1	2	17	154.746	244.8	0.84	103.658	Recovery to Home
56	124	82	82	26.5	1	1	0	0	1	0	1	0	0	1	0	Significant stenosis	Three vessels	Transradial	0	0	0	0	0	0	RCA	0	0	XIENCE ALPINE	2	3.5	28	1	1	0	0	0	0	0	0	1	1	1	1	56	0.19	1.5	0.8	106.283	Recovery to Home
65	135	91	98	21.7	1	1	1	0	0	0	0	0	0	0	0	Significant stenosis	Three vessels	Transfemoral	0	0	0	0	0	0	LAD	0	1	XIENCE ALPINE	2	2.875	38	2	1	0	0	1	2	1	3	1	2	3	7	40	1.15	2.5	1.2	64.5827	Recovery to Home
55	143	89	77	25.5	1	0	0	1	0	0	0	0	0	0	0	Significant stenosis	Three vessels	Transradial	0	0	0	0	0	0	RCA	1	1	Xience Alpine	2	3.5	28	1	1	0	0	1	2	1	1	1	1	3	4	71	11	35.3	1.3	60.9156	Recovery to Home
46	94	63	76	22.4	1	0	0	0	0	0	0	0	0	1	0	Significant stenosis	One vessels	Transradial	0	1	1	0	0	1	LAD	1	1	Xience Alpine	2	2.75	38	2	1	0	0	1	2	0	0	0	0	1	2	55	30	2.9	0.6	114.391	Recovery to Home
54	144	87	108	22.5	1	1	1	0	0	0	0	0	0	1	0	Significant stenosis	One vessels	Transradial	0	0	0	0	0	0	LAD	1	1	Xience Alpine	2	3.25	30.5	2	1	0	0	1	2	0	0	0	0	1	2	36.1	138	282.7	0.8	107.071	Recovery to Home
49	213	115	67	25.1	1	0	0	0	0	0	0	0	0	0	0	Significant stenosis	One vessels	Transradial	1	0	1	0	0	1	LAD	1	1	Absorb	1	3.5	23	1	1	0	0	1	1	0	0	0	0	1	1	47.7	307.4	263.6	0.9	95.3251	Recovery to Home
60	148	91	83	23.5	1	1	0	0	0	0	0	0	0	0	0	Significant stenosis	Three vessels	Transradial	0	1	1	0	0	1	LAD	1	1	Xience Alpine	2	3.75	23	2	1	0	0	1	2	0	0	1	1	2	3	39	1.867	2.58	0.7	122.266	Recovery to Home
49	93	77	69	29.7	4	1	1	0	0	0	0	0	0	1	0	Significant stenosis	Two vessels	Transfemoral	0	0	0	0	0	0	LCX	1	1	Xience Alpine	2	2.5	38	1	1	0	0	0	0	1	1	1	1	2	2	56	64.7	86.7	1.3	62.3609	Recovery to Home
49	155	106	87	29.7	1	0	0	0	0	0	0	0	0	1	0	Significant stenosis	Two vessels	Transradial	0	0	1	0	0	1	LCX	0	0	Absorb	1	3	12	1	1	0	0	0	0	1	1	1	1	2	2	65	3.6	19	0.9	95.3251	Recovery to Home
62	142	84	62	30.4	1	0	0	0	0	0	0	0	0	0	0	Significant stenosis	Two vessels	Transfemoral	0	0	1	0	0	1	LAD	1	0	Xience Alpine	2	4	33	1	1	0	0	1	1	0	0	1	2	2	3	67	1.1	2.7	1.1	72.0925	Recovery to Home
67	165	94	77	21.5	1	0	0	0	0	0	0	0	0	1	0	Significant stenosis	One vessels	Transradial	0	0	0	0	0	0	LAD	0	0	Xience Alpine	2	2.25	18	1	1	0	0	1	1	0	0	0	0	1	1	55	1	0.1	1	79.2172	Recovery to Home
57	130	82	55	21.1	1	0	0	0	0	0	0	0	0	0	0	Significant stenosis	One vessels	Transradial	0	0	1	0	0	1	LAD	1	0	Xience Alpine	2	4	18	1	1	0	0	1	1	0	0	0	0	1	1	66	0.7	5.9	0.9	92.4431	Recovery to Home
55	150	90	122	19	1	1	1	0	0	0	0	0	0	0	0	Significant stenosis	Two vessels	Transradial	0	0	1	0	0	1	LAD	1	0	absorb	1	3	23	1	1	0	0	1	1	0	0	1	2	2	3	42.7	28.6	85.7	0.7	124.445	Recovery to Home
45	126	85	124	25.5	1	0	0	0	0	0	0	0	0	1	0	Significant stenosis	One vessels	Transradial	1	0	1	0	0	1	LAD	1	0	absorb	1	3	18	1	1	0	0	1	1	0	0	0	0	1	1	55	81.7	47.6	0.86	102.211	Recovery to Home
31	100	57	60	26.2	1	0	0	0	0	0	0	0	0	1	0	Significant stenosis	One vessels	Transradial	0	0	1	0	0	1	RCA	1	1	absorb	1	3.5	28	1	1	0	0	0	0	0	0	1	1	1	1	50	12.8	41.5	0.7	139.805	Recovery to Home
45	109	76	48	26.1	1	0	0	0	0	0	0	0	0	1	0	Significant stenosis	Two vessels	Transradial	0	1	0	0	1	1	RCA	1	1	Xience Alpine stent	2	3.5	28	3	1	0	0	1	2	0	0	1	1	2	3	50.8	73.538	95.47	0.57	164.298	Recovery to Home
66	115	78	61	24.3	1	0	0	0	0	0	0	0	0	0	0	Significant stenosis	One vessels	Transradial	0	1	0	1	1	1	LAD	1	1	Xience Alpine stent	2	3.5	23	1	1	0	0	1	1	0	0	0	0	1	1	44.6	203.71	203.71	1.12	69.7185	Recovery to Home
63	139	103	90	32.1	1	1	0	0	0	0	0	0	0	0	0	Significant stenosis	One vessels	Transradial	0	0	0	0	1	1	LAD	0	0	Absorb stent	1	3.5	23	1	1	0	0	1	1	0	0	0	0	1	1	55.5	24.27	56.03	0.92	88.3152	Recovery to Home
50	136	92	87	27.7	1	0	0	0	0	0	0	0	0	1	1	Significant stenosis	One vessels	Transradial	0	0	0	0	1	1	LAD	1	0	Absorb stent	1	3	28	1	1	0	0	1	1	0	0	0	0	1	1	55	0.38	1.92	0.8	108.757	Recovery to Home
58	115	73	68	24.4	1	0	0	0	0	0	0	0	0	1	0	Significant stenosis	One vessels	Transradial	0	0	0	0	1	1	LCX	1	0	Absorb stent	1	2.5	28	1	1	0	0	0	0	1	1	0	0	1	1	61	1.105	8.22	0.74	115.463	Recovery to Home
68	178	87	68	20.5	1	0	0	0	0	0	0	0	0	1	0	Significant stenosis	One vessels	Transradial	0	0	0	0	0	0	LAD	0	1	Xience Alpine	2	3	12	1	1	0	0	1	1	0	0	0	0	1	1	20.8	5.708	29.28	0.9	89.1903	Recovery to Home
48	134	71	56	30.9	2	0	0	0	0	0	0	0	0	1	0	Significant stenosis	One vessels	Transradial	0	1	0	0	0	0	LAD	1	0	Xience Alpine	2	3.5	23	1	1	0	0	1	1	0	0	0	0	1	1	79	49.31	108.18	0.9	95.7249	Recovery to Home
66	134	105	70	28.1	1	0	0	1	0	0	0	0	0	0	1	Significant stenosis	Two vessels	Transradial	0	0	0	0	0	0	LCX	1	0	Absorb	1	3	25.5	2	1	0	0	0	0	1	2	0	0	1	2	64	0.38	0	0.6	106.307	Recovery to Home
64	161	94	67	32.4	1	0	0	0	0	0	0	0	0	0	0	Significant stenosis	One vessels	Transradial	0	0	0	0	1	1	LAD	1	1	Absorb	1	3	18	1	1	0	0	1	1	0	0	0	0	1	1	47.3	290.899	291.92	0.6	106.973	Recovery to Home
60	113	68	96	27.7	1	1	1	0	0	0	0	0	0	0	0	Significant stenosis	Two vessels	Transradial	0	0	0	0	0	0	LAD	1	0	Xience Alpine	2	2.75	23	2	1	0	0	1	2	0	0	0	0	1	2	62	2.183	6.72	1.2	65.6407	Recovery to Home
56	134	87	62	25.2	1	0	0	0	0	0	0	0	0	1	0	Significant stenosis	One vessels	Transradial	0	0	0	0	0	0	LAD	1	0	Xience Alpine	2	3.5	23	1	1	0	0	1	1	0	0	0	0	1	1	68	0.364	3.23	0.7	123.99	Recovery to Home
55	172	120	78	28.1	1	1	0	0	0	0	0	0	0	0	0	Significant stenosis	Two vessels	Transradial	0	0	1	0	0	1	LAD	1	0	Xience Alpine	2	3.5	35.5	2	1	0	0	1	2	0	0	0	0	1	2	67	12.962	30.29	1.2	66.8104	Recovery to Home
67	108	54	74	23	1	0	0	0	1	0	1	0	0	0	0	Significant stenosis	Left main	Transradial	0	0	1	0	0	1	LAD	1	1	Xience Alpine stent	2	2.75	30.5	2	1	0	0	1	2	0	0	0	0	1	2	33.7	1.84	8.7	0.9	66.3786	Recovery to Home
63	118	85	77	26.3	1	0	0	0	0	1	1	0	0	0	1	Significant stenosis	One vessels	Transradial	0	0	0	0	0	0	LCX	1	0	Xience Alpine	2	3.5	33	1	1	0	0	0	0	1	1	0	0	1	1	66	290.963	32.53	0.7	121.061	Recovery to Home
50	127	69	60	31.7	1	1	0	0	0	0	0	0	0	1	0	Significant stenosis	Three vessels	Transradial	0	0	1	0	0	1	RCA	1	1	Xience Alpine	2	3.5	34.6667	3	1	0	0	0	0	0	0	1	3	1	3	79	15.446	42.82	0.9	94.935	Recovery to Home
68	148	71	87	29.4	1	1	1	1	0	0	0	0	1	0	0	Significant stenosis	Three vessels	Transradial	0	0	0	0	0	0	RCA	1	0	Xience Alpine	2	3.625	30.5	2	1	0	0	0	0	0	0	1	2	1	2	65	18.358	20.69	0.8	75.8144	Recovery to Home
60	179	123	78	22.7	1	1	0	0	0	0	0	0	0	0	0	Significant stenosis	One vessels	Transradial	0	1	1	0	0	1	LAD	1	1	Xience Alpine	2	3.625	28	2	1	0	0	1	2	0	0	0	0	1	2	44.3	206.277	320.39	1.2	65.6407	Recovery to Home
54	131	79	85	26	1	1	1	0	0	0	0	0	0	0	0	Significant stenosis	Two vessels	Transradial	0	0	0	0	0	0	RCA	0	1	Absorb	1	3	18	1	1	0	0	0	0	1	1	0	0	1	1	79	0.014	0.64	0.9	93.4633	Recovery to Home
63	109	72	103	21.5	1	0	0	0	0	0	0	0	0	1	0	Significant stenosis	Two vessels	Transfemoral	0	0	0	0	1	1	LAD	1	1	Xience Alpine	2	2.91667	26.3333	3	1	0	0	1	3	0	0	0	0	1	3	43.7	124.392	68.68	1	80.2134	Recovery to Home
72	161	98	82	23.5	1	1	1	0	0	0	0	0	0	0	0	Significant stenosis	One vessels	Transradial	0	0	0	0	0	0	LAD	1	0	Xience Alpine	2	2.75	15	1	1	0	0	1	1	0	0	0	0	1	1	42.5	99.047	162.56	1.1	69.937	Recovery to Home
59	111	75	64	24.8	1	0	1	0	0	0	0	0	0	0	0	Significant stenosis	Two vessels	Transradial	0	0	1	0	0	1	LAD	1	1	Xience Alpine	2	2.75	30.5	2	1	0	0	1	2	0	0	0	0	1	2	56	2.168	3.58	0.9	91.7982	Recovery to Home
60	98	59	80	22.7	1	0	0	0	0	0	0	0	0	1	0	Significant stenosis	Two vessels	Transradial	0	0	0	1	0	0	RCA	1	0	Xience Alpine	2	3.5	38	1	1	0	0	1	1	0	0	1	1	2	2	69	29.891	74.85	0.8	104.805	Recovery to Home
55	103	62	54	24.8	1	0	0	0	0	0	0	0	0	1	0	Significant stenosis	Two vessels	Transradial	0	1	1	1	0	1	RCA	1	1	Xience Alpine	2	3.5	38	1	1	0	0	0	0	0	0	1	1	1	1	64.7	89.653	63.51	0.8	106.673	Recovery to Home
46	167	100	65	22.9	1	0	0	0	0	0	0	0	0	0	1	Significant stenosis	One vessels	Transradial	0	0	0	0	0	0	LAD	0	0	Xience alpine	2	3.25	28	1	1	0	0	1	1	0	0	0	0	1	1	66	1.314	2.73	0.8	82.0751	Recovery to Home
52	119	79	68	24.6	1	0	1	1	0	0	0	0	0	1	0	Significant stenosis	One vessels	Transradial	1	0	0	0	0	0	LAD	1	0	Xience Alpine	2	3.25	23	1	1	0	0	1	1	0	0	0	0	1	1	56	9.861	43.97	1	83.3997	Recovery to Home
50	114	74	53	22.4	1	0	0	0	0	0	0	0	0	1	0	Significant stenosis	One vessels	Transradial	0	0	0	0	0	0	RCA	0	0	Xience alpine	2	2.5	18	1	1	0	0	0	0	0	0	1	1	1	1	63	18.054	45.39	1	84.0663	Recovery to Home
40	183	123	109	27.4	1	1	0	0	0	0	0	0	0	1	0	Significant stenosis	One vessels	Transradial	0	0	0	0	0	0	LAD	0	0	Xience Alpine	2	2.5	33	1	1	0	0	1	1	0	0	0	0	1	1	66	2.336	12.69	0.9	99.3342	Recovery to Home
58	95	67	64	20.4	1	0	0	0	0	0	0	0	0	1	0	Significant stenosis	One vessels	Transradial	1	1	0	0	1	1	RCA	1	1	Absorb	1	3.5	28	1	1	0	0	0	0	0	0	1	1	1	1	52.3	59.662	185.93	0.7	123.11	Recovery to Home
55	144	107	59	23.8	1	0	0	1	1	0	0	1	0	0	1	Significant stenosis	One vessels	Transfemoral	0	0	0	0	1	1	LAD	1	0	Absorb	1	3	29	2	1	0	0	1	2	0	0	0	0	1	2	52	8.943	39.79		90	Recovery to Home
66	130	80	70	24	1	1	0	0	0	0	0	0	0	0	0	Significant stenosis	Two vessels	Transradial	0	0	1	0	0	1	LAD	1	0	xience xpedition	2	3	28	1	1	0	0	1	1	0	0	0	0	1	1	44	13.94	62	1.13	51.2032	Recovery to Home
60	130	90	78	24	1	0	0	0	0	0	0	0	0	0	0	Significant stenosis	One vessels	Transfemoral	0	0	1	0	0	1	LAD	1	1	Xience Xpedition	2	3	18	1	1	0	0	1	1	0	0	0	0	1	1	35.9	50	280	1.1	72.574	Recovery to Home
45	120	70	71	24	1	0	0	0	0	0	0	0	0	0	0	Significant stenosis	One vessels	Transradial	0	0	0	0	0	0	LAD	1	1	Xience alpine	2	3.25	38	1	1	0	0	1	1	0	0	0	0	1	1	48.2	50	632	0.9	96.9873	Recovery to Home
78	125	66	55	24	1	1	0	0	0	0	0	0	0	0	1	Significant stenosis	One vessels	Transradial	0	0	1	0	0	1	RCA	1	1	XIence Xpedition	2	3	28	1	1	0	0	0	0	0	0	1	1	1	1	51.9	21.09	57	0.9	64.3614	Recovery to Home
60	130	90	78	24	1	0	0	0	0	0	0	0	0	1	1	Significant stenosis	Two vessels	Transradial	0	0	1	0	0	1	LCX	1	1	Xience Alpine	2	3.5	23	1	1	0	0	0	0	1	1	0	0	1	1	43.1	0.23	13	0.9	91.4855	Recovery to Home
36	120	90	56	24	1	0	0	0	0	0	0	0	0	1	0	Significant stenosis	One vessels	Transradial	1	0	1	0	0	1	LAD	1	1	Xience Alpine	2	3.5	23	1	1	0	0	1	1	0	0	0	0	1	1	37.4	36.74	340	1.5	56.2826	Recovery to Home
42	120	70	78	25.8	1	0	0	0	0	0	0	0	0	1	0	Significant stenosis	Two vessels	Transradial	0	0	1	0	0	1	RCA	1	1	Xience absorb	1	3.5	28	1	1	0	0	0	0	0	0	1	1	1	1	36	30	80	0.8	112.675	Recovery to Home
46	160	100	59	26.1	1	0	0	1	0	0	0	0	1	0	0	Significant stenosis	Left main	Transradial	0	0	1	0	0	1	LAD	1	1	Xience absorb	1	3.5	23	1	0	0	0	1	1	0	0	0	0	1	1	65	30	24	0.9	96.5556	Recovery to Home
46	130	80	58	31.1	2	0	0	0	0	0	0	0	0	0	0	Significant stenosis	One vessels	Transradial	0	0	0	0	0	0	RCA	0	1	Alpine	2	4	18	1	1	0	0	0	0	0	0	1	1	1	1	41	30	63	0.8	110.613	Recovery to Home
36	150	80	84	24.7	2	1	0	0	0	0	0	0	0	1	0	Significant stenosis	Two vessels	Transradial	0	1	1	0	0	1	LAD	1	1	ABSORB BIORESORBABLE	1	3.5	23	1	1	0	0	1	1	0	0	0	0	1	1	13	30	270	1.1	80.5038	Recovery to Home
62	130	80	70	26.2	1	0	0	0	0	0	0	0	0	0	0	Significant stenosis	One vessels	Transradial	0	0	1	0	0	1	LAD	0	0	ABSORB BIORESORBABLE	1	3.5	18	1	1	0	0	1	1	0	0	0	0	1	1	63	30	35	1	80.4743	Recovery to Home
81	200	90	98	17.1	2	0	0	0	0	0	0	0	0	0	0	Significant stenosis	One vessels	Transradial	0	0	0	0	0	0	LAD	1	0	XIENCE ALPINE	2	3.25	38	1	1	0	0	1	1	0	0	0	0	1	1	45	30	43	0.6	101.978	Recovery to Home
73	160	90	110	19.2	1	1	0	0	0	1	1	0	0	0	0	Significant stenosis	One vessels	Transfemoral	0	0	1	0	0	1	LAD	0	0	XIENCE ALPINE	2	3.5	23	1	1	0	0	1	1	0	0	0	0	1	1	44	30	106	0.6	104.154	Recovery to Home
52	150	90	66	24.4	1	0	0	0	0	0	0	0	0	1	0	Significant stenosis	Two vessels	Transradial	0	1	0	0	0	0	RCA	1	1	XIENCE ALPINE	2	3.25	18	1	1	0	0	1	1	0	0	1	1	2	2	65	30	259	0.9	94.1821	Recovery to Home
74	130	90	65	26.7	2	1	1	0	0	0	0	0	0	0	0	Significant stenosis	Two vessels	Transfemoral	0	0	0	0	0	0	LAD	0	1	Alpine	2	3	15	1	1	0	0	1	1	0	0	0	0	1	1	48	1.26	5	1.1	51.6055	Recovery to Home
37	90	60	50	26.8	1	0	0	0	0	0	0	0	0	1	0	Significant stenosis	One vessels	Transfemoral	0	0	0	0	0	0	RCA	1	1	Alpine	2	4	33	1	1	0	0	0	0	0	0	1	1	1	1	60	11.2	3.8	1.3	66.0203	Recovery to Home
76	130	70	76	20.9	2	0	0	0	0	0	0	0	0	0	0	Significant stenosis	Three vessels	Transfemoral	0	0	0	0	0	0	LAD	1	1	Alpine	2	3.25	23	1	1	0	0	1	1	1	2	0	0	2	3	70	2.45	7.1	0.9	64.7017	Recovery to Home
80	110	70	91	22	2	0	0	0	0	0	0	0	0	0	0	Significant stenosis	Left main	Transfemoral	0	0	0	0	0	0	LAD	1	1	Alpine	2	3.25	33	1	0	1	1	1	1	0	0	1	1	3	3	44	80	66.5	1.5	47.8604	Recovery to Home
74	130	100	58	17.8	2	1	0	0	0	0	0	0	0	0	0	Significant stenosis	One vessels	Transfemoral	0	0	0	0	0	0	RCA	0	1	Alpine	2	3.5	12	1	1	0	0	0	0	0	0	1	1	1	1	53	3.66	19.5	0.8	74.5241	Recovery to Home
66	60	40	32	23.7	3	1	1	0	0	0	0	0	0	0	0	Significant stenosis	Left main	Transfemoral	0	0	1	0	0	1	RCA	1	1	Alpine	2	4	18	1	1	1	1	0	0	0	0	1	1	2	2	49	80	27.3	1.5	49.7664	Recovery to Home
60	110	70	73	23.4	1	0	0	0	0	0	0	0	0	1	0	Significant stenosis	One vessels	Transfemoral	0	0	0	0	0	0	LCX	1	1	Alpine	2	3	18	1	1	0	0	0	0	1	1	0	0	1	1	45	80	236.7	1.2	65.6407	Recovery to Home
74	110	70	58	23.9	2	1	0	0	0	0	0	0	0	0	0	Significant stenosis	One vessels	Transfemoral	0	1	0	0	0	0	LAD	1	0	Alpine	2	3.25	33	1	1	0	0	1	1	0	0	0	0	1	1	48	9.19	9.6	1.2	62.9048	Recovery to Home
74	120	80	62	24.8	4	1	0	0	0	0	0	0	0	0	0	Significant stenosis	One vessels	Transradial	0	0	0	0	0	0	LAD	0	1	Alpine	2	3	18	1	1	0	0	1	1	0	0	0	0	1	1	33	14.46	5.2	1.6	45.1341	Recovery to Home
58	110	70	123	23	1	1	0	0	0	0	0	0	0	1	0	Significant stenosis	One vessels	Transfemoral	0	1	0	0	0	0	RCA	1	1	Alpine	2	3.5	12	1	1	0	0	0	0	0	0	1	1	1	1	55	80	37	2.2	32.8383	Recovery to Home
55	160	120	67	28.3	1	0	0	0	0	0	0	0	0	1	0	Significant stenosis	Left main	Transfemoral	0	0	0	0	0	0	RCA	1	1	Alpine	2	4	23	1	1	1	1	0	0	0	0	1	1	2	2	67	7.68	3.3	1.2	66.8104	Recovery to Home
66	130	70	89	22.2	1	1	0	0	0	0	0	0	0	0	0	Significant stenosis	Two vessels	Transfemoral	0	0	0	0	0	0	RCA	0	1	Alpine	2	3.5	18	1	0	0	0	0	0	0	0	1	1	1	1	58	80	10.4	0.9	66.5815	Recovery to Home
70	140	70	101	23.1	2	1	1	0	0	0	0	0	0	0	0	Significant stenosis	Left main	Transfemoral	0	0	0	0	0	0	LCX	0	1	Alpine	2	2.5	28	1	1	1	1	0	0	1	1	0	0	2	2	59	1.54	2.1	1.3	58.0053	Recovery to Home
68	120	80	79	22.3	2	0	0	0	0	0	0	0	0	1	0	Significant stenosis	Left main	Transfemoral	0	0	1	0	0	1	LAD	0	1	Apine	2	3	15	1	0	1	1	1	1	0	0	0	0	2	2	43	1.86	8.9	1.2	63.9939	Recovery to Home
81	190	110	54	20.8	2	1	1	0	0	0	0	0	0	0	0	Significant stenosis	One vessels	Transfemoral	0	0	0	0	0	0	LAD	1	1	xience alpine	2	3.25	23	1	0	0	0	1	1	0	0	0	0	1	1	55	6.42	38.8	1.8	28.7019	Recovery to Home
73	120	80	62	18.4	2	0	0	0	0	0	0	0	0	1	0	Significant stenosis	One vessels	Transfemoral	0	0	0	0	0	0	RCA	1	1	Alpine	2	3.375	26.5	2	1	0	0	0	0	0	0	1	2	1	2	55	59.2	2.9	1	77.85	Recovery to Home
35	140	80	67	27.1	1	0	0	0	0	0	0	0	0	1	1	Significant stenosis	One vessels	Transradial	0	0	0	0	0	0	LAD	1	1	Absorb	1	3.5	28	1	1	0	0	1	1	0	0	0	0	1	1	48	59.75	26.9	1.5	56.6054	Recovery to Home
59	100	60	59	26.1	1	1	0	1	1	0	1	0	0	0	0	Significant stenosis	One vessels	Transfemoral	0	0	0	0	0	0	LCX	1	1	xience alpine	2	3.5	30.5	2	1	0	0	0	0	1	2	0	0	1	2	48	30	97.3	0.67	129.045	Recovery to Home
83	116	72	42	23.9	1	1	0	0	0	0	0	0	0	0	1	Significant stenosis	One vessels	Transfemoral	1	0	0	0	0	0	RCA	1	1	xience alpine	2	3.5	28	1	0	0	0	0	0	0	0	1	1	1	1	46.6	30	36.8	1.62	43.467	Recovery to Home
63	100	60	88	20.8	1	1	0	0	0	0	0	0	0	0	0	Significant stenosis	One vessels	Transfemoral	0	0	0	0	0	0	LAD	1	1	xience alpine	2	3.5	38	1	0	0	0	1	1	0	0	0	0	1	1	35.5	30	380.4	0.72	117.189	Recovery to Home
48	100	60	104	22.6	1	0	0	0	0	0	0	0	0	0	0	Significant stenosis	One vessels	Transradial	0	0	0	0	0	0	LAD	1	1	xience alpine	2	3.5	28	1	1	0	0	1	1	0	0	0	0	1	1	35.1	30	415.6	0.94	91.0398	Recovery to Home
60	130	70	125	25.3	2	1	0	0	0	1	1	0	0	1	0	Significant stenosis	Two vessels	Transfemoral	0	0	0	0	0	0	LAD	1	1	xience alpine	2	2.625	30.5	2	1	0	0	1	2	0	0	0	0	1	2	29.2	30	12.5	0.95	85.9518	Recovery to Home
56	100	60	58	23.7	1	0	0	0	0	1	1	0	0	0	1	Significant stenosis	One vessels	Transfemoral	0	0	0	0	0	0	LAD	0	0	xience alpine	2	3.5	33	1	1	0	0	1	1	0	0	0	0	1	1	77.8	30	8.3	0.86	72.5477	Recovery to Home
71	130	80	82	22	1	1	0	0	0	0	0	0	0	0	1	Significant stenosis	One vessels	Transradial	0	0	0	0	0	0	LAD	1	0	xience alpine	2	2.625	28	2	1	0	0	1	2	0	0	0	0	1	2	41.1	30	300	1.38	53.9867	Recovery to Home
60	120	60	74	22.5	2	0	0	0	0	0	0	0	0	1	0	Significant stenosis	One vessels	Transfemoral	0	0	0	0	0	0	LAD	1	1	xience alpine	2	3.25	28	1	1	0	0	1	1	0	0	0	0	1	1	36.9	30	529.3	0.9	91.4855	Recovery to Home
67	140	90	74	25.7	1	1	0	1	0	0	0	0	0	0	0		One vessels	Transfemoral	0	0	0	0	0	0	RCA	1	1	xience alpine	2	2.75	23	1	1	0	0	0	0	0	0	1	1	1	1	62	30	149.4	1	58.7792
59	100	70	101	22.3	1	1	1	0	0	1	1	0	0	1	0	Significant stenosis	Two vessels	Transfemoral	0	0	1	0	0	1	LAD	1	1	xience alpine	2	2.75	23	1	1	0	0	1	1	0	0	1	1	2	2	28	30	72.6	1.6	47.258	Recovery to Home
69	90	50	125	23.4	4	1	1	1	0	0	0	0	0	0	0	Significant stenosis	Three vessels	Transfemoral	0	0	0	0	0	0	RCA	1	1	xience alpine	2	2.875	38	2	1	0	0	0	0	0	0	1	2	1	2	29.9	30	44.3	2.3	30.1157	Recovery to Home
38	140	90	124	22.3	2	0	0	0	0	0	0	0	0	1	0	Significant stenosis	One vessels	Transfemoral	0	0	0	0	0	0	LAD	1	1	xience alpine	2	3.5	23	1	1	0	0	1	1	0	0	0	0	1	1	26.8	30	583.8	0.8	114.988	Recovery to Home
57	100	60	63	26.9	1	0	0	0	0	0	0	0	0	1	0	Significant stenosis	One vessels	Transfemoral	0	0	0	0	0	0	RCA	1	1	xience alpine	2	3	33	1	1	0	0	0	0	0	0	1	1	1	1	44.7	30	297.5	0.9	92.4431	Recovery to Home
70	120	80	167	24.2	4	0	0	0	0	0	0	0	0	0	1	Significant stenosis	Two vessels	Transfemoral	0	0	0	0	0	0	LAD	1	1	xience alpine	2	3	38	1	1	0	0	1	1	0	0	0	0	1	1	45.1	30	285.2	1.1	70.3381	Recovery to Home
74	124	75	50	21.3	1	1	0	0	0	0	0	0	0	0	0	Significant stenosis	One vessels	Transfemoral	0	0	0	0	0	0	RCA	1	1	xience alpine	2	2.75	28	1	1	0	0	0	0	0	0	1	1	1	1	59.6	30	175.2	0.6	103.867	Recovery to Home
80	115	62	58	22.5	1	0	0	0	0	0	0	0	1	0	0	Significant stenosis	Two vessels	Transfemoral	0	0	0	0	0	0	RCA	1	0	xience alpine	2	3	23	1	1	0	0	0	0	0	0	1	1	1	1	61.92	30	146	0.8	73.354	Recovery to Home
52	120	60	61	20.8	1	0	0	0	0	0	0	0	0	1	0	Significant stenosis	One vessels	Transfemoral	0	0	0	0	0	0	LAD	1	1	xience alpine	2	3	23	1	1	0	0	1	1	0	0	0	0	1	1	39.9	30	440	0.8	107.894	Recovery to Home
48	160	80	66	20.5	1	0	0	0	0	0	0	0	0	1	0	Significant stenosis	One vessels	Transfemoral	0	0	0	0	0	0	LAD	1	1	xience alpine	2	3	23	1	1	0	0	1	1	0	0	0	0	1	1	44.85	30	466	0.8	109.662	Recovery to Home
60	140	110	110	22.7	1	0	0	0	0	0	0	0	0	1	0	Significant stenosis	One vessels	Transfemoral	0	0	0	0	0	0	LAD	1	1	xience alpine	2	3	28	1	1	0	0	1	1	0	0	0	0	1	1	39	30	201	0.7	90.7212	Recovery to Home
60	140	80	70	22.3	1	0	0	1	0	1	0	0	0	0	0	Significant stenosis	Three vessels	Transfemoral	0	0	1	0	0	1	LCX	1	1	Xience alpine	2	3	23	1	1	0	0	0	0	1	1	0	0	1	1	62.2	30	84.31	0.7	84.5282	Recovery to Home
79	110	60	42	25	1	1	0	0	0	0	0	0	1	0	0	Significant stenosis	Two vessels	Transfemoral	0	0	0	0	0	0	RCA	0	1	xience alpine	2	3	18	1	1	0	0	0	0	0	0	1	1	1	1	63.36	30	53.7	0.7	85.7937	Recovery to Home
80	170	80	54	25	1	0	0	0	0	0	0	0	0	1	0	Significant stenosis	Three vessels	Transfemoral	0	0	0	0	0	0	RCA	1	0	xience alpine	2	3.5	23	1	1	0	0	0	0	0	0	1	1	1	1	55	30	4.6	0.8	73.354	Recovery to Home
57	162	84	60	19.4	1	1	0	1	0	1	1	0	0	0	0	Significant stenosis	Three vessels	Transfemoral	0	0	0	0	0	0	RCA	1	1	xience alpine	2	3	15	1	1	0	0	0	0	1	1	1	1	2	2	60	30	34.1	5.2	9.06163	Recovery to Home
54	129	91	134	23.3	4	0	0	0	0	0	0	0	0	0	0	Significant stenosis	One vessels	Transfemoral	0	0	0	0	0	0	LAD	1	1	xience alpine	2	2.625	28	2	1	0	0	1	2	0	0	0	0	1	2	35.2	30	58.1	0.8	107.071	Recovery to Other Hospital
77	145	72	73	20.3	1	1	1	0	0	0	0	0	0	0	0	Significant stenosis	Three vessels	Transradial	0	0	0	0	0	0	LAD	1	0	xience alpine	2	2.5	23	1	1	0	0	1	1	1	1	0	0	2	2	42.4	30	273	1.2	46.3003	Recovery to Home
84	170	80	64	22.2	1	1	0	1	0	1	1	0	0	0	0	Significant stenosis	One vessels	Transfemoral	0	0	0	0	0	0	LCX	1	0	xience alpine	2	2.5	23	1	1	0	0	0	0	1	1	0	0	1	1	56	30	8.7	0.7	84.7315	Recovery to Home
77	212	94	129	24.4	3	1	1	1	0	0	0	0	0	0	0	Significant stenosis	One vessels	Transfemoral	0	0	0	0	0	0	LAD	1	0	xience alpine	2	2.75	23	1	1	0	0	1	1	0	0	0	0	1	1	55	30	58.5	0.8	73.9253	Recovery to Home
78	159	74	116	26.2	1	1	1	0	0	0	0	0	0	0	0	Significant stenosis	One vessels	Transfemoral	0	0	0	0	0	0	RCA	1	0	xience alpine	2	3.25	28	2	1	0	0	0	0	0	0	1	2	1	2	53	30	8.7	1.4	52.0938	Recovery to Home
81	119	81	94	15.3	1	0	0	0	0	0	0	0	0	0	0	Significant stenosis	One vessels	Transfemoral	0	0	0	0	0	0	LAD	1	1	xience alpine	2	2.75	28	1	0	0	0	1	1	0	0	0	0	1	1	45	30	231.7	0.7	85.3594	Recovery to Home
71	93	53	57	23.4	4	1	0	0	0	0	0	0	0	0	0	Significant stenosis	One vessels	Transfemoral	0	0	0	0	0	0	RCA	1	1	xience alpine	2	3	28	1	1	0	0	0	0	0	0	1	1	1	1	46.9	30	307.5	0.8	75.1529	Recovery to Home
61	136	79	79	24	1	0	1	0	0	0	0	0	0	0	0	Significant stenosis	Two vessels	Transfemoral	0	1	0	0	0	0	LAD	0	1	Xience Alpine	2	2.75	25.5	2	1	0	0	1	2	0	0	0	0	1	2	54	161	26	1	74.952	Recovery to Home
83	110	80	82	19.5	1	0	0	0	0	0	0	0	0	1	0	Significant stenosis	One vessels	Transfemoral	0	0	0	0	0	0	LAD	1	0	Xi-A	2	2.75	23	1	1	0	0	1	1	0	0	0	0	1	1	42.7	30	75.9	0.8	98.1238	Recovery to Home
34	90	50	43	35.9	4	0	0	0	0	0	0	0	0	1	0	Significant stenosis	One vessels	Transfemoral	1	0	0	0	0	0	RCA	1	1	Xi-A	2	3.75	25.5	2	1	0	0	0	0	0	0	1	2	1	2	65.6	30	131.4	0.9	102.666	Recovery to Home
61	140	80	77	23	1	1	1	1	0	0	0	0	1	0	0	Significant stenosis	Two vessels	Transfemoral	1	0	0	0	0	0	LAD	1	1	Xi-A	2	2.875	36.5	2	1	0	0	1	2	0	0	0	0	1	2	48	30	115.5	0.9	91.1791	Recovery to Home
48	120	70	101	23.9	1	0	0	0	0	0	0	0	0	0	1	Significant stenosis	Two vessels	Transfemoral	0	0	0	0	0	0	RCA	1	1	Xi-A	2	2.75	38	2	1	0	0	1	2	0	0	1	2	2	4	57	30	41.5	1	84.7659	Recovery to Home
73	90	50	69	24.1	1	1	0	0	0	0	0	0	0	0	0	Significant stenosis	One vessels	Transfemoral	0	0	0	0	0	0	LAD	1	1	Xi-A	2	3	33	1	1	0	0	1	1	0	0	0	0	1	1	46.1	30	41.8	0.6	104.154	Recovery to Home
55	140	90	76	26	1	0	1	0	0	0	0	0	0	0	0	Significant stenosis	One vessels	Transfemoral	0	0	0	0	0	0	RCA	0	0	Xi-A	2	3.25	23	1	1	0	0	0	0	0	0	1	1	1	1	46	30	21.7	1.1	73.8673	Recovery to Home
58	120	80	77	25.5	1	0	1	1	0	0	0	0	0	1	0	Significant stenosis	Two vessels	Transfemoral	0	0	0	0	0	0	LCX	1	1	xience alpine	2	2.75	38	1	1	0	0	1	1	1	1	0	0	2	2	61.44	30	256.6	0.7	123.11	Recovery to Home
53	150	90	81	31.2	1	1	1	0	0	0	0	0	0	0	0	Significant stenosis	Left main	Transfemoral	0	0	0	0	0	0	LAD	1	1	Xi-A	2	3	35.5	2	1	0	0	1	2	0	0	0	0	1	2	41.3	30	256.1	0.7	125.384	Recovery to Home
66	128	88	73	26	1	1	1	1	0	0	0	0	0	1	0	Significant stenosis	Two vessels	Transfemoral	0	0	0	0	0	0	LCX	1	0	Xi-A	2	3.25	28	1	1	0	0	1	1	1	1	0	0	2	2	39.6	30	300	0.9	89.7325	Recovery to Home
53	100	60	51	24.3	1	1	1	0	0	0	0	0	0	1	1	Significant stenosis	One vessels	Transfemoral	0	0	0	0	0	0	RCA	0	0	xi-a	2	3	23	1	1	0	0	0	0	0	0	1	1	1	1	57.9	30	42.8	0.9	93.8186	Recovery to Home
80	110	70	78	25	1	1	0	0	0	0	0	0	1	0	0	Significant stenosis	One vessels	Transfemoral	0	0	0	0	0	0	LAD	1	1	xi-a	2	3.25	33	1	0	0	0	1	1	0	0	0	0	1	1	36.2	30	565.4	0.8	73.354	Recovery to Home
59	140	90	55	20.5	1	1	0	1	0	0	0	0	0	1	1	Significant stenosis	One vessels	Transfemoral	0	0	0	0	0	0	LAD	0	1	xi-a	2	2.75	18	1	1	0	0	1	1	0	0	0	0	1	1	59	30	87.4	0.8	105.163	Recovery to Home
57	132	78	70	37.1	1	1	1	0	0	0	0	0	0	0	0	Significant stenosis	One vessels	Transradial	1	1	0	0	0	0	RCA	1	1	xi-a	2	4	23	1	1	0	0	0	0	0	0	1	1	1	1	46.1	30	282.1	0.6	109.519	Recovery to Home
69	126	80	75	23.1	1	1	0	1	0	0	0	0	0	0	1	Significant stenosis	Two vessels	Transradial	0	0	0	0	0	0	LAD	1	0	xi-a	2	3	23	1	1	0	0	1	1	0	0	0	0	1	1	43	30	3.7	1	78.7457	Recovery to Other Hospital
46	130	80	77	27.5	1	0	0	0	0	0	0	0	0	1	0	Significant stenosis	One vessels	Transfemoral	0	0	0	0	0	0	LCX	1	1	xi-a	2	2.5	28	1	1	0	0	0	0	1	1	0	0	1	1	60.8	30	366	1	85.5014	Recovery to Home
32	130	80	84	30.5	1	1	0	0	0	0	0	0	0	0	1	Significant stenosis	One vessels	Transfemoral	0	0	0	0	0	0	LAD	1	1	xience alpine	2	3.5	33	1	1	0	0	1	1	0	0	0	0	1	1	45.6	30	270	0.6	165.951	Recovery to Home
71	140	90	82	24.2	2	0	0	0	0	0	0	0	0	0	0	Significant stenosis	Three vessels	Transfemoral	0	0	0	0	0	0	LAD	1	0	xi-a	2	3.5	23	1	1	0	0	1	1	0	0	0	0	1	1	25	30	90.3	0.9	88.4121	Recovery to Other Hospital
61	143	84	64	22.9	1	1	0	0	0	0	0	0	0	0	0	Significant stenosis	One vessels	Transfemoral	0	1	0	0	0	0	RCA	1	1	xience alpine	2	3.5	33	1	1	0	0	0	0	0	0	1	1	1	1	46.5	30	175.1	1.1	72.3309	Recovery to Home
48	123	81	103	24.4	1	1	0	0	0	0	0	0	0	1	0	Significant stenosis	Two vessels	Transfemoral	0	0	1	0	0	1	LAD	1	1	xience alpine	2	2.75	38	1	1	0	0	1	1	0	0	0	0	1	1	48.5	30	54.3	0.6	152.839	Recovery to Home
51	126	87	88	24.4	1	0	0	0	0	0	0	0	0	1	0	Significant stenosis	One vessels	Transfemoral	0	1	0	0	0	0	RCA	1	1	xience alpine	2	3	23	1	1	0	0	0	0	0	0	1	1	1	1	45	30	371	0.9	94.5541	Recovery to Home
75	120	80	82	20	2	0	0	0	0	0	0	1	0	0	0	Significant stenosis	One vessels	Transradial	0	0	0	0	0	0	LAD	1	1	xience alpine	2	3	18	1	1	0	0	1	1	0	0	0	0	1	1	39	30	300	0.7	86.7034	Recovery to Home
53	190	100	78	24.5	1	0	0	0	0	0	0	0	0	1	1	Significant stenosis	Two vessels	Transradial	0	0	0	0	0	0	RCA	1	0	xience alpine	2	4	28	1	1	0	0	0	0	1	1	1	1	2	2	61.9	30	12.46	0.9	93.8186	Recovery to Home
81	148	86	63	22.2	1	0	0	0	0	0	0	0	0	0	0	Significant stenosis	Two vessels	Transfemoral	0	0	0	0	0	0	LCX	1	1	xience alpine	2	2.75	18	1	0	0	0	0	0	1	1	0	0	1	1	51	30	299.9	0.7	85.3594	Recovery to Home
52	140	70	74	22.9	1	0	0	0	0	0	0	0	0	1	0	Significant stenosis	One vessels	Transradial	0	0	0	0	0	0	LAD	0	0	xience alpne	2	3.25	33	1	1	0	0	1	1	0	0	0	0	1	1	56	30	20.6	1.1	74.7132	Recovery to Home
84	110	70	78	20.8	1	0	0	0	0	0	0	0	0	0	0		One vessels	Transfemoral	0	1	0	0	0	0	LAD	1	1	xience alpine	2	3.5	18	1	1	0	0	1	1	0	0	0	0	1	1	37.7	30	523	2	25.229	Recovery to Home
66	100	60	64	25.4	2	1	0	0	0	0	0	0	0	0	0	Significant stenosis	One vessels	Transfemoral	0	0	0	0	0	0	LAD	1	1	xience alpine	2	3	33	1	0	0	0	1	1	0	0	0	0	1	1	37.6	30	388.5	1.2	45.2729	Death
65	152	94	55	25.9	1	0	0	0	0	0	0	0	0	0	0	Significant stenosis	Two vessels	Transradial	0	0	1	0	0	1	LCX	1	1	absorb	1	3.5	18	1	1	0	0	0	0	1	1	0	0	1	1	48	40	300	0.84	97.4705	Recovery to Home
64	123	80	63	26	1	0	0	0	0	0	0	0	0	0	0	Significant stenosis	One vessels	Transradial	0	0	1	0	0	1	LAD	1	0	xience alpine	2	3	23	1	1	0	0	1	1	0	0	0	0	1	1	63	0.504	1.46	1.1	71.6294	Recovery to Home
78	128	99	89	23.6	1	1	0	1	0	1	0	0	0	0	0	Significant stenosis	Two vessels	Transradial	0	0	1	0	0	1	RCA	1	1	xience alpine	2	3.5	33	2	1	0	0	1	1	0	0	1	2	2	3	47	40	300	1.12	67.3938	Recovery to Home
75	138	65	96	25.7	1	1	0	0	0	0	0	0	0	0	0	Significant stenosis	One vessels	Transradial	0	0	1	0	0	1	LAD	0	0	xience alpine	2	3	18	1	1	0	0	1	1	0	0	0	0	1	1	67	19	76.36	0.49	130.856	Recovery to Home
60	127	79	63	32.4	1	1	1	1	0	0	0	0	0	0	0	Significant stenosis	One vessels	Transradial	1	0	0	0	0	0	LCX	1	0	xience alpine	2	3	38	1	1	0	0	0	0	1	1	0	0	1	1	52	28.5	65.98	1.53	49.5923	Recovery to Home
73	124	78	70	21.5	1	1	1	0	0	0	0	0	0	1	1	Significant stenosis	Two vessels	Transradial	0	0	0	0	0	0	LAD	1	1	xience alpine	2	4	18	1	0	0	0	1	1	0	0	1	1	2	2	47	40	300	1.11	69.0169	Recovery to Home
63	146	65	80	24.2	1	0	0	1	0	0	0	0	0	0	0	Significant stenosis	Three vessels	Transradial	0	0	1	0	0	1	LCX	1	0	xience alpine	2	2.75	15	1	1	0	0	0	0	1	1	0	0	1	1	55	33.4	97	0.54	163.329	Recovery to Home
48	110	62	54	29.3	1	0	0	0	0	0	0	0	0	1	0	Significant stenosis	Two vessels	Transradial	0	0	1	0	0	1	RCA	1	0	xience alpine	2	3.125	23	2	1	0	0	1	1	0	0	1	2	2	3	61	2.6	3.3	0.3	340.113	Recovery to Home
38	145	90	79	33.1	1	1	0	0	0	0	0	0	0	1	0	Significant stenosis	One vessels	Transradial	0	0	1	0	0	1	LCX	0	0	absorb	1	3	18	1	1	0	0	0	0	1	1	0	0	1	1	56	40	182.5	0.5	197.791	Recovery to Home
52	106	66	87	22.6	1	0	1	0	0	0	0	0	0	1	0	Significant stenosis	One vessels	Transradial	0	0	1	0	0	1	LAD	0	0	absorb	1	3	18	1	1	0	0	1	1	0	0	0	0	1	1	57	1.2	3.8	0.8	107.894	Recovery to Home
75	101	51	72	23.4	3	0	1	0	0	0	0	0	0	0	0	Significant stenosis	Three vessels	Transfemoral	0	0	0	0	0	0	LAD	1	1	xience alpine	2	2.5	23	2	1	0	0	1	2	0	0	0	0	1	2	42	40	300	3	16.1689	Hopeless discharge
51	152	110	74	26.8	1	1	0	0	0	0	0	0	0	1	0	Significant stenosis	One vessels	Transradial	0	0	1	0	0	1	RCA	1	0	xience alpine	2	4	38	1	1	0	0	0	0	0	0	1	1	1	1	52	40	300	1	83.7291	Recovery to Other Hospital
64	165	95	64	26.1	1	0	0	1	0	0	0	0	0	1	0	Significant stenosis	Two vessels	Transradial	0	0	1	0	0	1	LAD	1	0	xience alpine	2	3.25	33	1	1	0	0	1	1	0	0	0	0	1	1	46	22.8	61.7	0.8	103.441	Recovery to Other Hospital
69	150	100	70	24.7	1	1	1	0	1	0	1	0	0	1	0	Significant stenosis	Three vessels	Transradial	0	0	1	0	0	1	LAD	1	0	xience alpine	2	3.125	23	2	1	0	0	1	2	0	0	0	0	1	2	48	40	300	0.8	101.873	Recovery to Home
52	138	78	88	27.2	1	0	0	0	0	0	0	0	0	1	0	Significant stenosis	Three vessels	Transradial	0	0	1	0	0	1	LAD	1	1	xience alpine	2	2.75	35.5	2	1	0	0	1	2	1	1	0	0	2	3	44	40	300	0.9	94.1821	Recovery to Home
73	129	71	71	24.7	1	1	0	0	0	0	0	0	1	0	0	Significant stenosis	One vessels	Transradial	0	0	1	0	0	1	LAD	1	1	xience alpine	2	2.75	23	2	1	0	0	1	2	0	0	0	0	1	2	64	0.02	1	0.7	117.494	Recovery to Home
80	145	73	51	24.1	4	0	1	0	0	0	0	0	0	0	0	Significant stenosis	One vessels	Transfemoral	0	0	0	0	0	0	RCA	1	1	xience alpine	2	3.25	28	1	0	0	0	0	0	0	0	1	1	1	1	57	40	300	1.6	32.9636	Recovery to Home
65	202	115	76	24.2	1	1	0	0	0	0	0	0	0	0	0	Significant stenosis	Three vessels	Transradial	0	0	1	0	0	1	RCA	1	1	xience alpine	2	2.75	28	2	1	0	0	1	1	0	0	1	2	2	3	43	40	299.1	0.9	90.011	Recovery to Home
83	192	91	102	25.1	1	1	1	1	0	0	0	0	0	0	0	Significant stenosis	One vessels	Transradial	0	0	0	0	0	0	LAD	1	0	xience alpine	2	2.5	38	1	1	0	0	1	1	0	0	0	0	1	1	58	8.8	9.7	1.1	67.9474	Recovery to Home
48	61	45	72	28.4	4	0	0	1	1	0	1	0	0	1	0	Significant stenosis	Left main	Transradial	1	0	1	0	0	1	Left main	1	0	xience alpine	2	3.25	28	1	1	1	1	0	0	0	0	0	0	1	1	45	40	252.3	1.4	57.4896	Recovery to Home
51	172	82	71	21.2	1	1	0	1	0	0	0	0	0	0	0	Significant stenosis	Two vessels	Transradial	0	0	0	0	0	0	LAD	1	1	xience alpine	2	3	38	1	0	0	0	1	1	0	0	0	0	1	1	54	5.59	17.8	0.74	81.9945	Recovery to Home
59	111	71	46	25	3	1	0	0	0	0	0	0	0	0	0	Significant stenosis	Two vessels	Transradial	0	0	1	0	0	1	RCA	0	1	xience alpine	2	3.5	18	1	1	0	0	0	0	0	0	1	1	1	1	49	40	189.43	1	81.2887	Recovery to Home
71	138	83	62	24.1	2	1	0	0	1	0	1	0	0	1	0	Significant stenosis	One vessels	Transradial	0	0	1	0	0	1	LAD	1	1	xience alpine	2	3	28	1	1	0	0	1	1	0	0	0	0	1	1	46	40	300	0.56	113.423	Recovery to Home
68	130	77	92	20.3	1	1	0	0	0	0	0	0	0	0	0	Significant stenosis	Two vessels	Transradial	0	0	1	0	0	1	LCX	1	0	xience alpine	2	2.5	23	1	1	0	0	1	2	1	1	0	0	2	3	46	30.4	104.38	0.59	107.734	Recovery to Home
55	145	102	89	24	1	1	1	0	1	0	0	0	0	0	0	Significant stenosis	Three vessels	Transradial	0	0	1	0	0	1	LCX	1	0	xience alpine	2	2.75	33	1	1	0	0	0	0	1	1	0	0	1	1	56	13.7	19.21	1.29	61.4609	Recovery to Home
68	223	121	74	21.3	1	1	1	1	0	0	0	0	1	0	0	Significant stenosis	Two vessels	Transradial	0	0	1	0	0	1	LCX	1	0	xience alpine	2	2.5	38	1	1	0	0	1	1	1	1	0	0	2	2	61	38.7	63.14	1.6	45.9155	Recovery to Home
78	114	46	44	26.2	1	0	0	0	0	0	0	0	0	1	1	Significant stenosis	One vessels	Transradial	0	0	0	0	0	0	RCA	1	1	xience alpine	2	2.5	23	1	1	0	0	0	0	0	0	1	1	1	1	56	40	120.95	0.79	100.822	Recovery to Home
73	102	56	77	30.5	1	1	1	1	0	1	1	0	0	0	0	Significant stenosis	Left main	Transradial	0	0	1	1	0	1	Left main	1	0	xience alpine	2	3.5	20.5	2	1	1	1	0	0	0	0	1	1	2	2	58	0.042	3.76	0.97	80.635	Recovery to Home
39	178	104	88	22.3	4	0	1	0	0	0	0	0	0	1	1	Significant stenosis	Two vessels	Transfemoral	0	0	0	0	0	0	RCA	1	0	absorb	1	3.25	28	2	1	0	0	1	2	0	0	1	2	2	4	60	30.9	49.24	1.07	81.7745	Recovery to Home
62	78	62	89	19.3	3	0	0	0	0	0	0	0	0	0	1	Significant stenosis	One vessels	Transradial	1	0	1	0	0	1	LAD	1	1	absorb	1	3	18	1	1	0	0	1	1	0	0	0	0	1	1	41	40	300	0.71	119.483	Recovery to Home
57	123	77	57	28.3	1	0	0	0	0	0	0	0	0	1	0	Significant stenosis	Two vessels	Transradial	0	0	1	0	0	1	RCA	1	1	xience alpine	2	3	23	1	1	0	0	0	0	1	1	1	1	2	2	49	20.9	96.13	0.7	123.546	Recovery to Home
64	128	84	72	26.4	1	1	0	0	0	0	0	0	0	1	0	Significant stenosis	Two vessels	Transradial	0	0	0	0	0	0	LAD	1	0	xience alpine	2	3.25	38	1	1	0	0	1	1	0	0	0	0	1	1	39	40	234.81	0.57	152.96	Recovery to Home
70	192	95	59	23.7	2	1	1	1	0	0	0	0	0	1	0	Significant stenosis	One vessels	Transradial	0	0	1	0	0	1	LAD	1	1	xience alpine	2	3	33	1	1	0	0	1	1	0	0	0	0	1	1	56	40	219.94	2.06	34.1001	Recovery to Home
66	149	76	98	20.9	1	0	0	0	0	0	0	0	0	1	0	Significant stenosis	One vessels	Transradial	0	0	0	0	1	1	LAD	1	0	absorb	1	3.5	12	1	1	0	0	1	1	0	0	0	0	1	1	52	2.37	5.74	0.77	107.432	Recovery to Home
57	138	80	70	23.1	1	0	0	0	0	0	0	0	0	1	0	Significant stenosis	One vessels	Transradial	1	0	1	0	0	1	RCA	1	0	absorb	1	3.5	28	1	1	0	0	0	0	0	0	1	1	1	1	56	16.2	33.69	0.9	92.4431	Recovery to Home
66	131	81	52	27.7	1	0	0	1	0	1	1	0	0	0	0	Significant stenosis	Two vessels	Transradial	0	0	1	0	0	1	LAD	1	0	xience alpine	2	3	25.5	2	1	0	0	1	2	0	0	1	2	2	4	62	0.266	4.91	1.11	70.4438	Recovery to Home
75	114	61	42	24.7	1	0	0	0	0	0	0	0	0	0	0	Significant stenosis	Three vessels	Transradial	1	0	0	0	0	0	RCA	1	1	xience alpine	2	3.25	38	1	1	0	0	0	0	1	2	1	1	2	3	53	40	142.57	0.87	90.9223	Recovery to Home
54	121	77	73	21.9	1	1	0	0	1	0	0	1	0	0	0	Significant stenosis	Three vessels	Transradial	1	0	1	0	0	1	LAD	1	1	absorb	1	3.5	23	1	1	0	0	1	1	0	0	0	0	1	1	39	40	300	0.65	96.6322	Recovery to Home
67	161	85	103	22.7	1	0	0	0	0	0	0	0	0	0	0	Significant stenosis	One vessels	Transradial	0	0	1	0	0	1	LAD	0	0	xience alpine	2	3.25	38	1	1	0	0	1	1	0	0	0	0	1	1	57	25.7	31.34	0.67	93.3111	Recovery to Other Hospital
62	100	55	43	37.2	2	1	1	0	0	0	0	0	0	0	0	Significant stenosis	One vessels	Transradial	1	0	0	0	0	0	RCA	1	1	xience alpine	2	3.25	38	1	1	0	0	0	0	0	0	1	1	1	1	50	21.9	18.23	1.54	36.2796	Recovery to Home
56	130	85	80	37.8	4	1	1	1	1	0	0	0	0	1	0	Significant stenosis	Left main	Transradial	0	0	1	0	0	1	Left main	1	1	xience alpine	2	3.5	16.5	2	1	1	1	0	0	0	0	0	0	1	1	15	40	300	1.1	73.5976	Recovery to Home
58	159	100	80	25	1	0	0	0	0	0	0	0	0	0	0	Significant stenosis	Three vessels	Transradial	0	0	1	0	0	1	LCX	1	0	xience alpine	2	3	33	2	1	0	0	0	0	1	2	0	0	1	2	49	40	300	0.7	123.11	Recovery to Home
54	139	62	79	18.7	1	0	1	0	0	0	0	0	0	1	0	Significant stenosis	Left main	Transradial	0	0	1	0	0	1	Left main	1	0	xience alpine	2	3	28	1	1	1	1	0	0	0	0	0	0	1	1	67	0.762	3.83	0.8	107.071	Recovery to Home
64	127	80	77	24.2	1	0	0	0	0	0	0	0	0	0	0	Significant stenosis	Two vessels	Transradial	1	0	0	0	0	0	RCA	1	1	absorb	1	3	18	1	1	0	0	0	0	0	0	1	1	1	1	48	40	230.05	1	79.9574	Recovery to Home
65	163	81	127	25.2	2	0	0	0	0	0	0	0	0	1	0	Significant stenosis	One vessels	Transradial	0	0	1	0	0	1	LAD	1	0	xience alpine	2	2.75	21.5	2	1	0	0	1	2	0	0	0	0	1	2	22	1.36	2.2	0.8	103.116	Recovery to Home
71	152	105	93	19.8	1	1	0	1	0	0	0	0	1	0	0	Significant stenosis	Three vessels	Transradial	0	0	1	0	0	1	RCA	1	0	xience alpine	2	2.625	23	2	1	0	0	0	0	1	2	1	2	2	4	46	4.98	13.11	1	78.2902	Recovery to Home
60	120	80	97	26.7	1	1	1	0	0	0	0	0	0	0	0	Significant stenosis	Three vessels	Transradial	0	0	1	0	0	1	LCX	1	0	Xience alpine	2	2.5	28	1	1	0	0	1	1	1	1	0	0	2	2	42	6.75	8.09	0.8	72.9872	Recovery to Home
60	194	97	50	25.8	1	1	0	1	0	0	0	0	0	0	0	Significant stenosis	One vessels	Transradial	0	0	0	0	0	0	LCX	1	0	xience alpine	2	3	18	1	1	0	0	0	0	1	1	0	0	1	1	64	0.161	1.53	1.1	72.574	Recovery to Home
65	138	78	135	21.2	1	1	1	1	0	0	0	0	0	1	0	Significant stenosis	Three vessels	Transradial	0	0	1	0	0	1	LAD	1	0	xience alpine	2	2.91667	31.3333	3	1	0	0	1	3	0	0	0	0	1	3	32	6.44	10.23	1.4	54.058	Recovery to Home
70	126	80	63	26.7	1	0	0	0	0	0	0	0	0	0	0	Significant stenosis	Three vessels	Transradial	0	0	1	0	0	1	LCX	0	0	xience alpine	2	2.625	28	2	1	0	0	1	1	1	2	1	2	3	5	44	40	163.65	1.8	39.845	Recovery to Home
67	143	83	67	20.8	1	1	0	0	0	0	0	0	0	0	0	Significant stenosis	Two vessels	Transradial	0	0	1	0	0	1	LCX	1	0	xience alpine	2	2.375	19	2	1	0	0	1	2	1	2	0	0	2	4	59	15	69.18	0.6	105.983	Recovery to Home
70	111	73	84	22.1	3	0	0	0	0	0	0	0	0	1	0	Significant stenosis	Left main	Transradial	0	0	1	0	0	1	Left main	1	1	xience alpine	2	3	25.5	2	1	1	1	0	0	0	0	1	2	2	3	40	40	300	1.2	63.6184	Recovery to Home
43	159	102	95	31.6	1	0	0	0	0	0	0	0	0	1	0	Significant stenosis	Three vessels	Transradial	0	0	1	0	0	1	LAD	1	0	xience alpine	2	3.5	28	1	1	0	0	1	1	1	1	0	0	2	2	44	40	43.56	0.7	130.82	Recovery to Home
60	188	107	88	25.4	1	0	1	0	0	0	0	0	0	0	0	Significant stenosis	Two vessels	Transradial	0	0	1	0	0	1	LAD	1	0	xience alpine	2	2.75	38	1	1	0	0	1	1	0	0	0	0	1	1	50	21.2	46.95	1.6	47.0971	Recovery to Home
73	154	70	85	31.1	2	0	1	0	0	0	0	0	0	0	0	Significant stenosis	One vessels	Transradial	0	0	1	0	0	1	LAD	0	0	xience alpine	2	3.25	28	1	1	0	0	1	1	0	0	0	0	1	1	56	40	113.11	0.8	74.7303	Recovery to Home
60	204	52	62	25.7	1	0	0	1	0	0	0	0	0	0	0	Significant stenosis	One vessels	Transradial	1	0	0	0	0	0	LAD	0	1	xience alpine	2	3.25	23	1	1	0	0	1	1	0	0	0	0	1	1	63	4.77	17.05	1.6	47.0971	Recovery to Home
53	171	112	96	27.2	1	1	0	1	0	0	0	0	0	1	0	Significant stenosis	Three vessels	Transradial	1	0	1	0	0	1	LAD	1	1	xience alpine	2	3	23	1	0	0	0	1	1	0	0	0	0	1	1	49	30	40	1	83.0778	Recovery to Home
65	138	78	60	25.6	1	0	0	0	0	0	0	0	0	0	0	Significant stenosis	Two vessels	Transradial	0	0	1	0	0	1	LAD	1	0	xience alpine	2	2.625	30.5	2	1	0	0	1	2	1	1	0	0	2	3	59	40	122.62	0.7	120.295	Recovery to Home
65	123	78	48	29.1	1	1	0	0	0	0	0	0	0	0	0	Significant stenosis	Two vessels	Transradial	0	0	0	0	0	0	RCA	1	1	xience alpine	2	3.25	33	2	1	0	0	0	0	0	0	1	2	1	2	67	15.9	25.28	0.7	120.295	Recovery to Home
69	123	76	89	22.2	1	1	1	0	0	0	0	0	0	1	0	Significant stenosis	Two vessels	Transradial	0	0	1	0	0	1	RCA	1	0	xience alpine	2	4	23	1	1	0	0	1	2	0	0	1	1	2	3	72	1.41	5.45	0.8	101.873	Recovery to Home
75	151	88	69	26	1	1	0	1	0	1	1	0	1	0	0	Significant stenosis	Two vessels	Transradial	1	0	0	0	0	0	LCX	1	1	xience alpine	2	3	28	1	1	0	0	0	0	1	1	0	0	1	1	45	40	300	1.7	41.9699	Recovery to Home
62	90	60	74	24.6	1	0	0	1	1	0	1	0	0	1	0	Significant stenosis	One vessels	Transradial	0	0	0	0	0	0	LCX	1	1	xience alpine	2	3.25	33	1	1	0	0	0	0	1	1	0	0	1	1	55	40	155.57	1.4	54.579	Recovery to Home
47	116	77	61	31.1	1	0	0	0	0	0	0	0	0	1	0	Significant stenosis	One vessels	Transradial	1	0	0	0	0	0	RCA	1	1	xience alpine	2	4	28	2	0	0	0	0	0	0	0	1	2	1	2	50	40	300	1.8	43.2009	Recovery to Home
74	145	93	71	22.5	3	0	0	0	0	0	0	0	0	0	0	Significant stenosis	Three vessels	Transradial	0	0	1	0	0	1	RCA	1	0	xience alpine	2	2.75	38	1	1	0	0	1	2	0	0	1	1	2	3	46	40	300	1.4	52.6535	Recovery to Home
64	119	72	79	24.5	1	1	0	0	0	0	0	0	0	0	0	Significant stenosis	One vessels	Transradial	1	0	1	0	0	1	LAD	1	1	xience alpine	2	3	33	1	1	0	0	1	1	0	0	0	0	1	1	46	40	300	0.9	66.9987	Recovery to Home
56	138	89	66	29.4	1	1	0	0	0	0	0	0	0	0	0	Significant stenosis	One vessels	Transradial	0	0	1	0	0	1	LAD	1	0	xience alpine	2	3.5	18	1	1	0	0	1	1	0	0	0	0	1	1	44	40	300	1.1	73.5976	Recovery to Home
75	132	65	77	25	1	1	1	1	0	0	0	0	1	0	0	Significant stenosis	Three vessels	Transradial	0	0	0	0	0	0	LAD	1	1	xience alpine	2	2.75	20.3333	3	1	0	0	1	3	1	1	0	0	2	4	44	30	40	0.8	74.3213	Recovery to Home
64	145	86	91	27.4	1	1	1	0	0	0	0	0	0	1	0	Significant stenosis	Two vessels	Transradial	0	0	0	0	0	0	LAD	1	1	xience alpine	2	2.75	23	2	1	0	0	1	2	1	1	0	0	2	3	37	40	300	1.2	64.7863	Recovery to Home
51	105	59	64	25.5	4	0	0	0	0	0	0	0	0	0	0	Significant stenosis	Three vessels	Transradial	0	0	0	0	0	0	RCA	1	1	xience alpine	2	4	38	1	1	0	0	1	1	0	0	1	1	2	2	55	40	136.82	1	83.7291	Recovery to Home
77	130	85	80	24	4	1	1	0	0	0	0	0	0	0	0	Significant stenosis	One vessels	Transfemoral	0	0	0	0	0	0	RCA	1	0	xience alpine	2	3	15	1	1	0	0	0	0	0	0	1	1	1	1	55	30	1.6	3.3	14.4077
68	140	80	98	24	1	1	0	0	0	0	0	0	0	0	0	Significant stenosis	One vessels	Transradial	0	0	0	0	0	0	LAD	0	0	Xience Alpine	2	3.5	15	1	1	0	0	1	1	0	0	0	0	1	1	50.9	38.1	31.44	0.951	83.6938	Recovery to Home
67	100	60	103	22.3	3	1	0	0	0	0	0	0	0	0	0	Significant stenosis	Two vessels	Transfemoral	1	0	0	0	0	0	LAD	1	1	Xience alpine	2	2.625	38	2	1	0	0	1	2	1	1	0	0	2	3	38.73	78.1	472.16	1.15	67.4178	Recovery to Home
54	170	100	83	26.3	1	0	0	0	0	0	0	0	0	1	1	Significant stenosis	Two vessels	Transfemoral	1	1	0	0	0	0	RCA	1	0	Xience Alpine	2	3.25	23	1	1	0	0	1	1	0	0	1	1	2	2	57.4	6.47	30.27	0.811	105.397	Recovery to Home
70	100	60	80	25.2	1	1	0	0	0	0	0	0	0	0	0	Significant stenosis	One vessels	Transfemoral	1	1	0	0	0	0	RCA	1	0	Xience Alpine	2	3.5	15	1	1	0	0	0	0	0	0	1	1	1	1	50	30.1	161.07	1.18	64.8644	Recovery to Home
58	70	40	40	30	4	1	0	0	0	0	0	0	0	1	1	Significant stenosis	One vessels	Transfemoral	0	0	0	0	0	0	RCA	1	1	Xience Alpine	2	2.75	38	1	1	0	0	0	0	0	0	1	1	1	1	56.8	87.7	40	0.726	118.036	Recovery to Home
86	140	100	71	23.9	1	1	0	0	0	0	0	0	0	0	1	Significant stenosis	Two vessels	Transradial	0	0	0	0	0	0	LCX	1	0	Xience Alpine	2	2.625	28	2	1	0	0	1	1	1	2	0	0	2	3	63	13.5	7.17	0.897	85.3665	Recovery to Home
47	120	80	80	22.3	1	0	0	1	0	0	0	0	0	0	1	Significant stenosis	One vessels	Transradial	0	0	1	0	0	1	LAD	1	0	Xience Alpine	2	3	28	2	1	0	0	1	2	0	0	0	0	1	2	68.32	4.75	3.33	0.777	113.902	Recovery to Home
56	130	80	76	17.1	1	0	0	0	0	0	0	0	0	0	0	Significant stenosis	One vessels	Transfemoral	0	0	1	0	0	1	LAD	1	1	Xience Alpine	2	2.75	18	1	1	0	0	1	1	0	0	0	0	1	1	52.6	24.8	2.61	0.6	104.743	Recovery to Home
56	110	70	62	19	1	1	0	0	0	0	0	0	0	1	0	Significant stenosis	Left main	Transradial	0	0	1	0	0	1	Left main	1	0	Xience Alpine	2	3.5	15	1	1	1	1	0	0	0	0	0	0	1	1	73	0.437	2.49	0.8	106.283	Recovery to Home
70	120	80	110	20.4	3	1	1	1	0	0	0	0	1	0	0	Significant stenosis	Two vessels	Transfemoral	0	0	0	0	0	0	LAD	1	0	Xience Alpine	2	2.625	30.5	2	1	0	0	1	2	0	0	0	0	1	2	35.82	15.3	11.75	1.2	47.2049	Recovery to Other Hospital
52	120	80	77	25.8	1	0	1	0	0	0	0	0	0	1	0	Significant stenosis	One vessels	Transfemoral	0	0	0	0	0	0	RCA	1	1	Xience Alpine	2	3.5	23	1	1	0	0	0	0	0	0	1	1	1	1	60	27.4	56.9	0.8	107.894	Recovery to Home
69	120	70	68	23.7	1	1	0	0	0	0	0	0	0	0	0	Significant stenosis	One vessels	Transfemoral	0	0	0	0	0	0	LAD	1	1	Xience Alpine	2	2.75	24	2	1	0	0	1	2	0	0	0	0	1	2	52.8	89.2	46.16	0.9	88.9264	Recovery to Home
70	120	80	50	21.7	1	0	0	0	0	0	0	0	0	0	0	Significant stenosis	Left main	Transfemoral	0	0	0	0	0	0	RCA	1	0	Xience Alpine	2	3.5	38	1	1	1	1	1	1	0	0	1	1	3	3	51	58.1	25.67	0.8	101.576	Recovery to Home
74	130	70	76	24.4	1	1	0	0	0	0	0	0	0	0	0	Significant stenosis	One vessels	Transradial	0	0	0	0	0	0	LCX	1	0	Xience Alpine	2	2.75	12	1	1	0	0	0	0	1	1	0	0	1	1	68.9	0.441	3.93	0.7	86.94	Recovery to Home
84	180	110	78	22.7	1	1	0	0	0	0	0	0	0	0	0	Significant stenosis	One vessels	Transradial	0	0	0	0	0	0	RCA	1	1	Xience Alpine	2	2.5	38	1	1	0	0	0	0	0	0	1	1	1	1	58	7.95	13.56	0.9	63.4004	Recovery to Home
57	160	100	108	26.4	1	1	0	0	0	0	0	0	0	0	0	Significant stenosis	One vessels	Transradial	0	0	0	0	0	0	RCA	1	0	Xience Alpine	2	2.625	28	2	1	0	0	0	0	0	0	1	2	1	2	51.7	42.8	0.55	0.4	174.863	Recovery to Home
52	100	60	76	29.4	1	0	0	0	0	0	0	0	0	1	0	Significant stenosis	Left main	Transradial	0	0	1	0	0	1	LAD	1	1	Xience Alpine	2	3.25	25	2	1	1	1	1	2	0	0	0	0	2	3	54.8	36.1	44.08	0.8	107.894	Recovery to Home
69	160	100	64	22	3	1	0	0	0	0	0	0	0	1	0	Significant stenosis	One vessels	Transfemoral	1	1	0	0	0	0	RCA	1	1	Xience Alpine	2	3.5	18	1	0	0	0	0	0	0	0	1	1	1	1	56.26	200	847.05	1	80.7404	Death
65	120	80	130	24.8	3	0	1	0	0	0	0	0	0	1	1	Significant stenosis	Three vessels	Transfemoral	1	1	0	0	0	0	RCA	1	1	Xience Alpine	2	3	38	1	1	0	0	1	3	0	0	1	1	2	4	37.82	99.3	168.37	1	79.7061	Recovery to Home
60	100	60	70	29.5	2	1	1	0	0	0	0	0	0	1	0	Significant stenosis	Three vessels	Transfemoral	1	1	0	0	0	0	LAD	1	1	Xience Alpine	2	3.25	15	1	1	0	0	1	1	1	1	0	0	2	2	42.9	200	3.02	1.1	72.574	Recovery to Home
53	80	50	80	24.6	4	1	0	0	0	0	0	0	0	1	0	Significant stenosis	One vessels	Transfemoral	0	0	0	0	0	0	LAD	0	1	Xience Alpine	2	3.5	28	1	1	0	0	1	1	0	0	0	0	1	1	50.3	116	0.53	0.8	107.478	Recovery to Home
70	110	60	68	25	1	1	1	0	0	0	0	0	0	0	0	Significant stenosis	One vessels	Transradial	1	1	0	0	0	0	RCA	0	1	Xience Alpine	2	3.625	16.5	2	1	0	0	0	0	0	0	1	2	1	2	55.76	51.9	151.45	0.7	118.499	Recovery to Home
65	100	60	74	26.8	1	1	1	0	0	0	0	0	0	0	0	Significant stenosis	One vessels	Transradial	0	0	0	0	0	0	LAD	1	0	Xience Alpine	2	3.5	18	1	1	0	0	1	1	0	0	0	0	1	1	52	31.7	3.51	1	79.7061	Recovery to Home
89	130	80	76	21	2	1	0	0	0	0	0	0	1	0	0	Significant stenosis	One vessels	Transfemoral	0	0	0	0	0	0	LAD	1	0	Xience Alpine	2	3.25	38	1	1	0	0	1	1	0	0	0	0	1	1	61.4	16.9	78.97	4.4	13.5283	Recovery to Home
68	130	60	54	22.2	1	0	0	0	0	0	0	0	0	1	0	Significant stenosis	One vessels	Transradial	0	0	0	0	0	0	RCA	1	1	Xience Alpine	2	2.75	23	1	1	0	0	0	0	0	0	1	1	1	1	75	81.7	0.93	0.5	130.409	Recovery to Home
93	150	100	61	24	1	0	0	0	0	0	0	0	0	0	0	Significant stenosis	Two vessels	Transradial	0	0	0	0	0	0	LAD	1	1	Xience Alpine	2	2.75	23	1	1	0	0	1	1	0	0	0	0	1	1	55	18.8	17.15	0.7	82.9988	Recovery to Home
63	160	100	104	15.9	1	0	0	0	0	0	0	1	0	1	0	Significant stenosis	One vessels	Transfemoral	0	0	0	0	0	0	LAD	1	0	Xience Alpine	2	3	33	1	1	0	0	1	1	0	0	0	0	1	1	30	13.3	8.64	1.5	47.5041	Recovery to Other Hospital
54	120	80	84	25.3	1	0	0	0	0	0	0	0	0	1	0	Significant stenosis	Left main	Transradial	0	0	1	0	0	1	Left main	1	1	Xience Alpine	2	3.25	28	1	1	1	1	0	0	0	0	0	0	1	1	49.3	78.8	0.5	1	82.7631	Recovery to Home
73	110	70	68	22.1	1	1	0	0	0	0	0	0	0	0	0	Significant stenosis	One vessels	Transradial	0	0	0	0	0	0	RCA	1	1	Xience Alpine	2	2.625	25.5	2	1	0	0	0	0	0	0	1	2	1	2	54.9	0.125	0.84	0.6	104.154	Recovery to Home
78	122	80	60	23.5	1	0	1	0	0	0	0	0	0	0	0	Significant stenosis	One vessels	Transradial	0	0	0	0	0	0	LCX	1	0	Xience Alpine	2	2.5	25.5	2	1	0	0	0	0	1	2	0	0	1	2	68.3	32	26.63	0.8	99.3692	Recovery to Home
79	110	70	52	20.3	1	0	0	0	0	0	0	0	0	1	0	Significant stenosis	Three vessels	Transfemoral	0	0	0	0	0	0	RCA	1	1	Xience Alpine	2	3.25	28	1	1	0	0	0	0	0	0	1	1	1	1	63.5	42.7	1.62	0.9	64.1952	Recovery to Home
58	132	60	75	19.2	1	0	1	0	0	1	1	0	0	0	0	Significant stenosis	Left main	Transfemoral	0	0	1	0	0	1	LAD	1	1	Xience Alpine	2	3	38	1	1	1	1	0	0	0	0	0	0	1	1	48.57	7.47	18.1	0.8	72.4568	Recovery to Home
49	110	70	72	23.5	1	0	0	1	0	1	1	0	0	1	0	Significant stenosis	One vessels	Transradial	1	0	0	0	0	0	LAD	1	1	Xience Alpine	2	3.25	18	1	1	0	0	1	1	0	0	0	0	1	1	56.7	148	1.45	1	84.4118	Recovery to Home
74	160	100	88	25.3	1	1	0	0	0	0	0	0	0	0	0	Significant stenosis	Two vessels	Transradial	1	1	0	0	0	0	LCX	1	1	Xience Alpine	2	3.25	18	1	1	0	0	0	0	1	1	0	0	1	1	60.6	49.4	18.1	1.6	45.1341	Recovery to Home
73	110	70	84	22.1	1	0	1	0	0	0	0	0	0	0	0	Significant stenosis	One vessels	Transfemoral	0	0	0	0	0	0	LAD	1	0	Absorb	1	3	23	2	1	0	0	1	1	1	1	0	0	2	2	63	4.62	3.22	0.6	140.369	Recovery to Home
65	100	60	53	28	1	1	0	1	0	0	0	0	0	0	0	Significant stenosis	One vessels	Transfemoral	0	1	0	0	0	0	RCA	1	1	Xience Alpine	2	3.375	30.5	2	1	0	0	0	0	0	0	1	2	1	2	49.8	159	1.46	1.3	58.8845	Recovery to Home
86	160	100	98	19.7	1	1	0	1	0	0	0	0	1	0	0	Significant stenosis	One vessels	Transradial	0	0	0	0	0	0	RCA	1	1	Xience Alpine	2	4	12	1	1	0	0	0	0	0	0	1	1	1	1	44.8	4.91	4.47	1.6	43.7779	Recovery to Other Hospital
64	100	60	72	24.5	1	1	1	1	0	0	0	0	0	0	0	Significant stenosis	Two vessels	Transradial	0	0	0	0	0	0	LAD	1	0	Xience Alpine	2	3	12	1	1	0	0	1	1	0	0	1	1	2	2	58	51.9	99.35	0.9	90.2948	Recovery to Home
53	130	90	70	23.1	1	0	0	0	0	0	0	0	0	1	0	Significant stenosis	One vessels	Transradial	1	0	0	0	0	0	LCX	1	1	Xience Alpine	2	2.72	18	1	1	0	0	0	0	1	1	0	0	1	1	60.3	7.3	23.73	0.7	125.384	Recovery to Home
52	130	80	68	24.9	1	1	0	0	0	0	0	0	0	1	0	Significant stenosis	One vessels	Transradial	0	0	0	0	0	0	LAD	1	1	Xience Alpine	2	3.25	25.5	2	1	0	0	1	2	0	0	0	0	1	2	58.3	31	92.4	0.8	107.894	Recovery to Home
63	110	80	70	28.7	1	1	0	0	0	0	0	0	0	0	0	Significant stenosis	Two vessels	Transradial	0	0	0	0	0	0	LAD	1	0	Xience Alpine	2	3.25	28	1	1	0	0	1	1	0	0	0	0	1	1	69.9	22.2	0.62	1	80.2134	Recovery to Home
59	100	60	56	24.5	1	0	0	0	0	0	0	0	0	1	0	Significant stenosis	One vessels	Transradial	0	0	0	0	0	0	LAD	1	1	Xience Alpine	2	3	28	2	1	0	0	1	2	0	0	0	0	1	2	50	200	5.05	0.7	122.684	Recovery to Home
68	160	100	86	26.6	1	1	1	0	0	0	0	0	1	0	0	Significant stenosis	One vessels	Transradial	1	0	0	0	0	0	RCA	1	1	Xience Alpine	2	4	23	1	1	0	0	0	0	0	0	1	1	1	1	49.63	37.6	28.11	1.8	40.0801	Recovery to Home
61	130	90	104	21.7	1	1	1	0	0	0	0	0	0	1	0	Significant stenosis	One vessels	Transradial	0	0	0	0	0	0	LAD	1	0	Xience Alpine	2	2.75	18	1	1	0	0	1	1	0	0	0	0	1	1	59.89	13.7	4.8	0.8	104.454	Recovery to Home
53	130	80	64	19.9	1	0	0	0	0	0	0	0	0	1	0	Significant stenosis	Left main	Transradial	0	0	1	0	0	1	Left main	1	0	Xience Alpine	2	3	12	1	1	1	1	1	1	0	0	0	0	2	2	78	0.316	0.5	0.5	137.176	Recovery to Home
69	110	70	60	24	1	0	0	0	0	0	0	0	0	0	0	Significant stenosis	One vessels	Transfemoral	0	0	0	0	0	0	LAD	1	1	Xience Alpine	2	2.7	15	1	1	0	0	1	1	0	0	0	0	1	1	53	83.4	9.31	0.6	105.352	Recovery to Home
49	150	90	80	24.5	1	0	0	0	0	0	0	0	0	1	0	Significant stenosis	Two vessels	Transradial	0	0	0	0	0	0	LAD	1	0	Xience Alpine	2	3.5	23	1	1	0	0	1	1	0	0	0	0	1	1	72.7	0.404	3.63	0.5	187.842	Recovery to Home
66	100	60	108	25.7	3	0	1	0	0	0	0	0	0	1	0	Significant stenosis	Left main	Transradial	1	0	1	0	0	1	LAD	1	0	Xience Alpine	2	2.5	28	1	1	1	1	1	1	1	1	0	0	3	3	35.19	21.7	9.58	1	79.4594	Recovery to Other Hospital
60	160	100	98	25.5	1	0	0	0	0	0	0	0	0	1	0	Significant stenosis	One vessels	Transradial	1	1	0	0	0	0	LAD	1	1	Xience Alpine	2	3.25	23	1	1	0	0	1	1	0	0	0	0	1	1	50	200	7.47	0.8	104.805	Recovery to Home
63	120	80	71	23.4	1	0	0	0	0	0	0	0	0	1	0	Significant stenosis	Three vessels	Transradial	0	0	0	0	0	0	LAD	1	0	Xience Alpine	2	3	33	1	1	0	0	1	1	1	1	1	1	3	3	60.95	6.42	4.91	0.9	90.5839	Recovery to Home
57	100	60	92	22.1	1	1	0	0	0	0	0	0	0	0	0	Significant stenosis	One vessels	Transradial	1	1	0	0	0	0	LAD	1	1	Xience Alpine	2	3	23	1	1	0	0	1	1	0	0	0	0	1	1	46.2	195	258.89	0.8	105.902	Recovery to Home
89	130	90	106	23.3	3	1	1	0	0	0	0	0	0	0	0	Significant stenosis	Three vessels	Transfemoral	0	0	0	0	0	0	LAD	1	0	Xience Alpine	2	3	15	1	1	0	0	1	1	0	0	0	0	1	1	48.89	2.5	2.27	1.1	49.7077	Recovery to Home
79	130	70	76	22.3	1	0	0	0	0	0	0	0	0	0	0	Significant stenosis	Two vessels	Transradial	0	0	0	0	0	0	LAD	1	0	Xience Alpine	2	2.625	30.5	2	1	0	0	1	2	1	1	0	0	2	3	56.7	0.408	1.08	0.9	86.5165	Recovery to Home
69	110	70	68	19.9	1	1	0	0	0	0	0	0	0	0	0	Significant stenosis	One vessels	Transradial	0	0	0	0	0	0	RCA	1	1	Xience Alpine	2	2.5	33	1	1	0	0	0	0	0	0	1	1	1	1	74.1	16	97.64	0.5	130.023	Recovery to Home
69	140	80	72	25.2	1	1	0	0	0	0	0	0	0	0	0	Significant stenosis	Three vessels	Transradial	0	0	0	0	0	0	LAD	1	0	Xiecne Alpine	2	2.75	23	1	1	0	0	1	1	1	1	0	0	2	2	53.8	3.05	2.84	1	78.7457	Recovery to Home
51	80	40	41	24.8	4	0	0	0	0	0	0	0	0	1	0	Significant stenosis	One vessels	Transfemoral	0	0	0	0	0	0	RCA	1	1	Xience Alpine	2	3.25	15	1	1	0	0	0	0	0	0	1	1	1	1	55.6	99	1.78	1.2	67.8424	Recovery to Home
50	120	90	52	23.5	1	0	0	0	0	0	0	0	0	1	0	Significant stenosis	One vessels	Transradial	0	0	0	0	0	0	LCX	1	0	Xience Alpine	2	3	18	1	1	0	0	0	0	1	1	0	0	1	1	60.94	0.71	0.63	1.1	75.3104	Recovery to Home
75	120	80	80	20.5	1	0	0	0	0	0	0	0	0	0	0	Significant stenosis	Two vessels	Transradial	0	0	0	0	0	0	LCX	1	0	Xience Alpine	2	3.25	15	1	1	0	0	0	0	1	1	1	1	2	2	69	0.756	1.8	0.5	127.84	Recovery to Home
68	80	50	94	27.2	4	1	0	0	0	0	0	0	0	0	0	Significant stenosis	One vessels	Transfemoral	1	1	0	0	0	0	LAD	1	1	Xience Alpine	2	3.8	18	1	1	0	0	1	1	0	0	0	0	1	1	45	122	33.75	1.3	58.3476	Recovery to Home
80	90	60	91	24	1	1	0	0	0	0	0	0	0	0	0	Significant stenosis	One vessels	Transradial	0	0	0	0	0	0	LAD	1	1	Xience Alpine	2	2.75	23	1	1	0	0	1	1	0	0	0	0	1	1	43.3	22.5	184.69	0.7	115.33	Recovery to Home
72	110	70	52	23.8	1	1	1	0	0	0	0	0	0	0	0	Significant stenosis	Two vessels	Transradial	1	1	0	0	0	0	RCA	1	1	Xience Alpine	2	3.5	15	2	1	0	0	1	1	0	0	1	2	2	3	60.35	10.4	16.34	1.4	52.9472	Recovery to Home
59	110	70	68	20.8	1	0	0	0	0	0	0	0	0	1	0	Significant stenosis	One vessels	Transradial	0	0	0	0	0	0	LAD	1	0	Xience alpine	2	3.5	28	1	1	0	0	1	1	0	0	0	0	1	1	53.6	52.4	107.12	0.7	122.684	Recovery to Home
93	80	40	68	20.8	4	0	0	0	0	0	0	0	0	0	0	Significant stenosis	Two vessels	Transfemoral	0	0	0	0	0	0	LAD	1	1	Xience Alpine	2	3	18	1	1	0	0	1	1	0	0	0	0	1	1	36.9	100	86.67	1.5	46.4196	Recovery to Other Hospital
63	140	90	52	30.3	1	1	0	0	0	1	1	0	0	0	0	Significant stenosis	One vessels	Transradial	0	0	0	0	0	0	LCX	1	0	Xience Alpine	2	2.5	12	1	1	0	0	0	0	1	1	0	0	1	1	74	1.37	4.57	0.7	89.8271	Recovery to Home
62	120	80	72	25.5	3	0	0	0	0	0	0	0	0	0	0	Significant stenosis	Two vessels	Transradial	1	0	0	0	0	0	RCA	1	0	Xience Alpine	2	3.25	23	1	1	0	0	0	0	1	1	1	1	2	2	66.71	2.11	5.01	0.4	171.903	Recovery to Home
58	50	30	42	22.3	4	1	0	0	0	0	0	0	0	1	0	Significant stenosis	One vessels	Transfemoral	1	0	0	0	0	0	RCA	1	1	Xience Alpine	2	3	18	1	1	0	0	0	0	0	0	1	1	1	1	56	155	0.75	0.8	105.529	Recovery to Home
56	120	80	72	20.8	1	0	0	0	0	0	0	0	0	1	0	Significant stenosis	One vessels	Transradial	1	0	1	0	0	1	LCX	1	0	Xience Alpine	2	2.75	18	1	1	0	0	0	0	1	1	0	0	1	1	60.69	15.6	40	0.6	148.13	Recovery to Home
38	80	40	54	27.4	4	0	0	0	0	0	0	0	0	1	0	Significant stenosis	One vessels	Transfemoral	0	0	0	0	0	0	LCX	1	1	Xience Alpine	2	3.25	33	1	1	0	0	0	0	1	1	0	0	1	1	50.7	101	0.5	0.9	100.374	Recovery to Home
65	110	60	110	26.5	1	1	1	0	0	0	0	0	0	0	0	Significant stenosis	One vessels	Transfemoral	0	0	1	0	0	1	RCA	1	0	Xience Alpine	2	3.25	33	1	1	0	0	0	0	0	0	1	1	1	1	70	0.26	1.02	6.8	8.72522	Recovery to Home
57	130	80	70	24	1	0	0	1	0	0	0	0	0	1	0	Significant stenosis	One vessels	Transfemoral	0	0	0	0	0	0	RCA	1	1	Xience Alpine	2	3.25	18	1	1	0	0	0	0	0	0	1	1	1	1	58.3	77.9	73.61	1	81.8597	Recovery to Home
81	160	80	68	22.7	1	0	1	0	0	0	0	0	0	0	0	Significant stenosis	One vessels	Transfemoral	0	0	0	0	0	0	RCA	1	1	Xience Alpine	2	2.5	23	1	1	0	0	0	0	0	0	1	1	1	1	54	76	139.41	1	56.558	Recovery to Home
80	120	80	60	25.1	1	1	0	0	0	0	0	0	0	1	0	Significant stenosis	One vessels	Transfemoral	0	0	0	0	0	0	RCA	1	0	Xience Alpine	2	3	18	1	1	0	0	0	0	0	0	1	1	1	1	72	62	73.09	1.6	44.4254	Recovery to Home
75	140	100	61	23.5	1	1	0	0	0	0	0	0	0	0	0	Significant stenosis	One vessels	Transfemoral	0	0	0	0	0	0	LAD	1	0	Xience Alpine	2	2.875	23	2	1	0	0	1	2	0	0	0	0	1	2	59	23.8	40.03	1.1	69.3599	Recovery to Home
61	110	70	72	22.6	1	0	0	0	0	0	0	0	0	1	0	Significant stenosis	One vessels	Transfemoral	0	1	0	0	0	0	LAD	1	1	Xience Alpine	2	3.5	28	1	1	0	0	1	1	0	0	0	0	1	1	41.9	200	159.9	0.8	104.454	Recovery to Home
80	150	100	52	22	1	0	0	0	0	0	0	0	0	0	0	Significant stenosis	Two vessels	Transradial	0	0	0	0	0	0	LCX	1	1	Xience Alpine	2	2.5	23	1	1	0	0	1	1	1	1	0	0	2	2	61.5	39.9	119.82	0.9	86.2958	Recovery to Other Hospital
65	140	80	86	27.3	1	1	1	1	0	0	0	0	0	0	0	Significant stenosis	One vessels	Transradial	0	0	0	0	0	0	LAD	1	0	Xience Alpine	2	3.25	33	1	1	0	0	1	1	0	0	0	0	1	1	73.94	0.607	4.18	0.7	89.2591	Recovery to Home
49	120	80	76	26	1	0	0	1	0	0	0	0	0	0	0	Significant stenosis	One vessels	Transradial	0	0	0	0	0	0	RCA	0	0	Xience Alpine	2	3.5	38	1	1	0	0	0	0	0	0	1	1	1	1	69.1	2.04	7.75	1.1	75.6199	Recovery to Home
73	120	80	84	26.8	1	1	1	0	0	0	0	0	0	0	0	Significant stenosis	One vessels	Transradial	0	0	0	0	0	0	LAD	1	0	Xience Alpine	2	3	20.5	2	1	0	0	1	2	0	0	0	0	1	2	52.1	50.6	57.94	1	77.85	Recovery to Home
47	140	100	84	31	1	1	0	0	0	0	0	0	0	1	0	Significant stenosis	One vessels	Transfemoral	1	0	0	0	0	0	RCA	0	1	Xience Alpine	2	4	12	1	1	0	0	0	0	0	0	1	1	1	1	53.9	189	1.94	1	85.1289	Recovery to Home
72	120	80	88	20.5	1	0	0	0	0	0	0	0	0	0	0	Significant stenosis	One vessels	Transradial	0	0	0	0	0	0	LAD	1	1	Xience Alpine	2	3.5	15	1	1	0	0	1	1	0	0	0	0	1	1	58.2	171	244.15	0.9	88.1614	Recovery to Home
49	100	60	74	25.6	1	0	0	0	0	0	0	0	0	1	1	Significant stenosis	One vessels	Transradial	0	0	0	0	0	0	LAD	1	1	Xience Alpine	2	3.25	15	1	1	0	0	1	1	0	0	0	0	1	1	50.07	25.9	60.59	0.9	95.3251	Recovery to Home
76	100	60	76	20.8	1	1	0	0	0	0	0	0	0	0	0	Significant stenosis	One vessels	Transfemoral	0	0	0	0	0	0	RCA	1	1	Xience Alpine	2	3.5	28	1	1	0	0	0	0	0	0	1	1	1	1	48.1	69.1	472.98	0.7	86.4706	Recovery to Home
63	100	60	87	26.5	1	0	1	0	0	0	0	0	0	0	0	Significant stenosis	Two vessels	Transfemoral	0	1	0	0	0	0	RCA	1	0	Xience Alpjne	2	4	38	1	1	0	0	1	1	0	0	1	1	2	2	57	22.3	0.92	1.7	43.4819	Recovery to Home
51	130	80	98	19.9	1	0	0	0	0	0	0	0	0	1	0	Significant stenosis	One vessels	Transradial	0	0	0	0	0	0	LAD	1	0	Xience Alpine	2	3.5	28	1	1	0	0	1	1	0	0	0	0	1	1	61.7	0.405	0.59	0.7	126.367	Recovery to Home
60	150	100	86	24.2	1	0	0	0	0	0	0	0	0	0	0	Significant stenosis	One vessels	Transradial	0	0	0	0	0	0	LCX	1	1	Xience Alpine	2	2.75	15	2	1	0	0	0	0	1	2	0	0	1	2	50	24.2	100.98	0.7	90.7212	Recovery to Home
55	90	40	74	19.2	1	0	1	0	0	0	0	0	0	0	0	Significant stenosis	Two vessels	Transfemoral	0	0	0	0	0	0	RCA	1	0	Xience Alpine	2	3.25	18	1	1	0	0	1	1	0	0	1	1	2	2	44.1	83.8	13.36	6.1	7.59194	Recovery to Home
49	140	90	84	26.8	1	0	0	0	0	0	0	0	0	0	0	Significant stenosis	One vessels	Transradial	1	1	0	0	0	0	RCA	1	1	Xience Alpine	2	3.5	23	1	1	0	0	0	0	0	0	1	1	1	1	53.3	200	222.19	1.1	75.6199	Recovery to Home
66	110	60	72	23.8	1	0	0	0	0	0	0	0	0	0	0	Significant stenosis	One vessels	Transradial	0	0	0	0	0	0	LCX	1	0	Xience Alpine	2	3	38	1	1	0	0	0	0	1	1	0	0	1	1	52	200	111.26	0.6	106.307	Recovery to Home
70	130	90	66	22.8	1	1	0	1	0	0	0	0	0	1	0	Significant stenosis	One vessels	Transradial	0	0	0	0	0	0	LCX	1	0	Xience Alpine	2	3	15	1	1	0	0	0	0	1	1	0	0	1	1	56.5	1.16	5.59	0.8	101.576	Recovery to Home
54	110	60	90	20	1	0	1	0	0	0	0	0	0	1	0	Significant stenosis	Two vessels	Transradial	1	1	0	0	0	0	RCA	1	1	Xience Alpine	2	3.5	38	1	1	0	0	0	0	0	0	1	1	1	1	49.52	18.8	67.95	0.7	124.909	Recovery to Home
42	100	60	82	20.7	1	0	0	0	0	0	0	0	0	0	0	Significant stenosis	One vessels	Transradial	1	1	0	0	0	0	RCA	1	0	Xience Alpine	2	3.5	28	1	1	0	0	0	0	0	0	1	1	1	1	58	63.1	324.96	0.9	98.3552	Recovery to Home
79	140	90	60	22.8	1	1	0	0	0	0	0	0	0	0	0	Significant stenosis	One vessels	Transradial	1	0	0	0	0	0	LAD	1	1	Xience Alpine	2	3	38	1	1	0	0	1	1	0	0	0	0	1	1	56.4	92.7	77.95	0.6	102.497	Recovery to Home
79	120	70	88	22	1	0	1	0	0	0	0	0	0	0	0	Significant stenosis	One vessels	Transfemoral	0	0	0	0	0	0	LAD	1	0	Xience Alpine	2	2.5	18	1	1	0	0	1	1	0	0	0	0	1	1	64.5	1.21	4.18	0.4	163.652	Recovery to Home
79	140	90	76	21.4	1	0	0	0	0	0	0	0	0	1	0	Significant stenosis	Three vessels	Transfemoral	0	0	0	0	0	0	RCA	1	0	Xience Alpine	2	3.5	23	2	1	0	0	1	1	0	0	1	2	2	3	52.2	36.5	74.48	0.9	64.1952	Recovery to Home
65	120	80	68	20.3	1	0	0	0	0	0	0	0	0	1	0	Significant stenosis	One vessels	Transradial	0	0	0	0	0	0	LCX	1	0	Xience Alpine	2	2.5	18	1	1	0	0	0	0	1	1	0	0	1	1	54.59	26.2	148.15	1.2	64.5827	Recovery to Home
59	130	100	94	30.1	1	0	0	0	0	0	0	0	0	1	0	Significant stenosis	One vessels	Transradial	0	0	0	0	0	0	LCX	1	1	Xience Alpine	2	3.25	18	1	1	0	0	0	0	1	1	0	0	1	1	55.1	114	3.3	1	81.2887	Recovery to Home
72	130	80	98	27.4	1	0	0	0	0	0	0	0	0	0	0	Significant stenosis	Two vessels	Transradial	0	0	0	0	0	0	LAD	1	0	Xience Alpine	2	2.75	15	1	1	0	0	1	1	1	1	0	0	2	2	52	3.54	10.13	1.2	63.2556	Recovery to Home
60	140	80	60	23.9	1	1	0	0	0	0	0	0	0	0	0	Significant stenosis	One vessels	Transradial	1	1	0	0	0	0	RCA	1	1	Xience Alpine	2	3.25	28	1	1	0	0	0	0	0	0	1	1	1	1	60.8	35.1	128.58	1.2	65.6407	Recovery to Home
70	180	100	64	23.8	1	0	0	0	0	0	0	0	0	0	0	Significant stenosis	One vessels	Transradial	0	0	0	0	0	0	LCX	1	0	Xience Alpine	2	3.25	28	1	1	0	0	0	0	1	1	0	0	1	1	74.31	8.47	6.36	0.7	118.499	Recovery to Home
60	160	100	84	23.4	1	0	0	0	0	0	0	0	0	1	0	Significant stenosis	One vessels	Transradial	0	0	1	1	0	1	LCX	1	1	xience alpine	2	3.5	28	1	1	0	0	0	0	1	1	0	0	1	1	63	54.9	55.37	1	81.0118	Recovery to Home
64	100	70	86	20.7	1	1	1	0	0	0	0	0	1	0	0	Significant stenosis	Two vessels	Transradial	0	0	0	0	0	0	LCX	1	0	Xience Alpine	2	3.25	15	1	1	0	0	0	0	1	1	0	0	1	1	58.1	130	65.14	1.3	61.1429	Recovery to Home
57	120	80	76	19.3	1	0	1	0	0	0	0	0	0	1	1	Significant stenosis	One vessels	Transradial	0	0	0	0	0	0	LAD	1	0	Xience Alpine	2	2.5	28	2	1	0	0	1	2	0	0	0	0	1	2	57	1.04	4.09	1	81.8597	Recovery to Home
74	100	60	72	24	1	1	0	0	0	0	0	0	0	0	0	Significant stenosis	One vessels	Transradial	0	0	0	0	0	0	RCA	1	1	Xience Alpine	2	2.5	23	1	1	0	0	0	0	0	0	1	1	1	1	62.73	70.7	284.33	0.6	103.867	Recovery to Home
46	130	60	70	22.6	1	0	0	0	0	0	0	0	0	1	0	Significant stenosis	One vessels	Transradial	0	0	0	0	0	0	LAD	1	1	xience alpine	2	3.25	18	1	1	0	0	1	1	0	0	0	0	1	1	68	2.38	2.94	1.6	49.7071	Recovery to Home
72	100	60	46	24	1	1	0	0	0	1	1	0	0	0	0	Significant stenosis	One vessels	Transradial	0	0	0	0	0	0	LAD	1	1	Xience Alpine	2	3	28	1	0	0	0	1	1	0	0	0	0	1	1	34.5	156	96.54	1.5	36.2801	Recovery to Other Hospital
40	100	60	94	24	1	0	1	0	0	0	0	0	0	0	0	Significant stenosis	Two vessels	Transradial	0	0	0	0	0	0	LAD	1	1	Xience Alpine	2	3.25	18	1	1	0	0	1	1	0	0	0	0	1	1	46.1	74	0.5	0.8	84.437	Recovery to Home
40	130	80	78	24	1	1	1	0	0	0	0	0	0	1	0	Significant stenosis	One vessels	Transfemoral	0	0	0	0	0	0	LCX	1	0	Xience Alpine	2	3.25	15	1	1	0	0	0	0	1	1	0	0	1	1	73	0.346	1.12	0.7	132.755	Recovery to Home
53	110	70	80	26	1	1	0	0	0	0	0	0	0	1	0	Significant stenosis	Two vessels	Transradial	1	1	0	0	0	0	RCA	1	1	Xience Alpine	2	2.75	38	1	1	0	0	1	2	0	0	1	1	2	3	65.9	2.76	4.51	1.1	74.4248	Recovery to Home
68	100	60	70	24	1	1	0	0	0	0	0	0	0	0	0	Significant stenosis	One vessels	Transfemoral	0	0	0	0	0	0	RCA	1	0	Xience Alpine	2	2.875	25.5	2	1	0	0	0	0	0	0	1	2	1	2	57.6	65.4	1.45	0.6	105.665	Recovery to Home
56	120	80	115	24	1	1	1	0	0	0	0	0	0	1	0	Significant stenosis	Two vessels	Transradial	0	0	0	0	0	0	LAD	1	0	Xience Alpine	2	3	23	1	1	0	0	1	1	0	0	0	0	1	1	44	18.4	53.85	1.6	47.7613	Recovery to Home
73	100	70	68	24	1	1	0	0	0	0	0	0	0	0	0	Significant stenosis	Two vessels	Transradial	0	0	0	0	0	0	LCX	1	0	Xience Alpine	2	3	15	1	1	0	0	0	0	1	1	1	2	2	3	45.4	35.6	55.14	1.5	48.7584	Recovery to Home
48	120	80	70	24	1	0	0	0	0	0	0	0	0	0	0	Significant stenosis	One vessels	Transradial	0	0	0	0	0	0	LAD	1	1	Xience Alpine	2	3.5	18	1	1	0	0	1	1	0	0	0	0	1	1	54.5	200	240.97	1.1	75.9371	Recovery to Home
75	110	60	130	23.7	1	1	1	0	0	0	0	0	1	0	0	Significant stenosis	Two vessels	Transfemoral	0	0	0	0	0	0	LAD	1	1	Xience Alpine	2	3	18	1	1	0	0	1	2	1	1	0	0	2	3	29.6	18.3	47.14	1.7	41.9699	Recovery to Home
67	140	80	100	22.9	1	1	1	0	0	0	0	0	0	0	0	Significant stenosis	Two vessels	Transradial	0	0	0	0	0	0	LAD	1	0	Xience Alpine	2	2.75	28	1	1	0	0	1	1	0	0	0	0	1	1	60.29	1.81	2	0.8	102.483	Recovery to Home
62	110	60	68	25.1	1	0	0	0	0	0	0	0	0	0	0	Significant stenosis	One vessels	Transradial	0	0	0	0	0	0	LCX	1	1	Xience Alpine	2	2.5	18	1	0	0	0	0	0	1	1	0	0	1	1	69.17	114	90.46	1.1	72.0925	Recovery to Home
76	120	80	50	18.3	1	1	0	0	0	0	0	0	0	0	0	Significant stenosis	One vessels	Transfemoral	0	0	0	0	0	0	RCA	1	1	Xience Alpine	2	4	18	1	1	0	0	0	0	0	0	1	1	1	1	60.3	19.7	1.66	0.9	87.1991	Recovery to Home
61	130	80	64	28.4	1	1	0	0	0	0	0	0	0	0	1	Significant stenosis	One vessels	Transfemoral	0	0	0	0	0	0	LCX	1	1	Xience Alpine	2	2.75	18	1	1	0	0	0	0	1	1	0	0	1	1	48	185	29.14	0.6	108.021	Recovery to Home
64	120	60	80	25	1	0	0	0	0	0	0	0	0	0	0	Significant stenosis	One vessels	Transradial	0	0	0	0	0	0	RCA	1	0	xience alpine	2	3	18	1	1	0	0	0	0	0	0	1	1	1	1	57.6	29.2	71.18	0.9	90.2948	Recovery to Home
59	120	70	86	26.7	1	0	0	0	0	0	0	0	0	1	0	Significant stenosis	Two vessels	Transfemoral	0	0	0	0	0	0	LCX	1	1	Xience Alpine	2	3.25	20.5	2	1	0	0	0	0	1	2	0	0	1	2	49.5	200	300	0.9	91.7982	Recovery to Home
37	140	100	99	30.3	1	0	0	0	0	0	0	0	0	1	1	Significant stenosis	One vessels	Transradial	0	1	0	0	0	0	RCA	1	1	Xience Alpine	2	3.5	15	1	1	0	0	0	0	0	0	1	1	1	1	56.2	13.5	158.07	0.8	115.612	Recovery to Home
74	110	70	86	23.5	1	1	1	0	0	0	0	0	0	0	0	Significant stenosis	Two vessels	Transradial	0	0	0	0	0	0	LAD	1	1	Xience Alpine	2	2.75	21.3333	3	1	0	0	1	3	0	0	0	0	1	3	47.8	4.43	7.64	0.5	128.189	Recovery to Home
46	100	60	78	28	1	1	0	0	0	0	0	0	0	1	0	Significant stenosis	One vessels	Transradial	1	0	0	0	0	0	LAD	1	1	Xience Alpine	2	3.5	15	1	1	0	0	1	1	0	0	0	0	1	1	48.68	160	248.49	1.1	76.596	Recovery to Home
74	170	100	68	24.7	1	0	0	0	0	0	0	0	0	0	0	Significant stenosis	Three vessels	Transradial	0	1	0	0	0	0	RCA	1	1	Xience Alpine	2	3	15	1	1	0	0	1	1	1	1	1	1	3	3	63.7	46.6	28.05	0.9	87.6724	Recovery to Home
72	104	52	66	24.4	1	0	1	0	0	1	1	0	0	0	0	Significant stenosis	Three vessels	Transradial	0	0	0	0	0	0	LCX	1	0	Xience Alpine	2	2.75	33	1	1	0	0	1	1	1	1	1	2	3	4	51.2	36.2	23.64	0.8	100.997	Recovery to Home
49	130	70	74	40.6	1	0	0	0	0	0	0	0	0	1	0	Significant stenosis	One vessels	Transradial	0	1	0	0	0	0	RCA	1	1	Xience Alpine	2	3	28	1	1	0	0	0	0	0	0	1	1	1	1	53.7	41.6	159.55	0.7	127.397	Recovery to Home
72	70	30	26	27.1	4	1	1	0	0	0	0	0	1	0	0	Significant stenosis	Left main	Transfemoral	0	0	0	0	0	0	Left main	1	1	Xience Alpine	2	3	12	1	1	1	1	0	0	0	0	0	0	1	1	25.11	30	9.02	1.4	52.9472	Death
48	110	60	74	26.6	1	1	0	0	0	0	0	0	0	1	0	Significant stenosis	Three vessels	Transradial	0	0	0	0	0	0	LAD	1	1	xience alpine	2	3.2	23	1	1	0	0	1	1	1	1	1	1	3	3	57.5	32.1	102.94	1	84.7659	Recovery to Home
32	140	90	102	31.1	1	0	0	0	0	0	0	0	0	0	1	Significant stenosis	Left main	Transfemoral	0	0	1	0	0	1	Left main	1	0	Xience Alpine	2	3.25	12	1	1	1	1	0	0	0	0	0	0	1	1	47.39	5.34	22.4	1.1	82.4518	Recovery to Home
66	149	94	93	24.7	1	0	0	0	0	0	0	0	0	0	0	Significant stenosis	One vessels	Transradial	0	0	0	0	0	0	LCX	1	1	Xience Alpine	2	2.5	18	1	1	0	0	0	0	1	1	0	0	1	1	72.3	1.51	3.91	0.9	89.7325	Recovery to Home
60	140	90	90	24.2	1	0	0	0	0	0	0	0	0	1	0	Significant stenosis	One vessels	Transradial	0	0	0	0	0	0	LAD	1	1	Xience Alpine	2	3.25	33	1	1	0	0	1	1	0	0	0	0	1	1	51	4.29	13.03	0.7	122.266	Recovery to Home
75	160	100	108	22	3	1	1	0	0	0	0	0	0	0	0	Significant stenosis	Two vessels	Transfemoral	0	0	0	0	0	0	RCA	1	0	Xience Alpine	2	3.5	38	1	1	0	0	0	0	0	0	1	1	1	1	43.1	16	25.4	7.9	7.12876	Recovery to Home
73	120	80	80	19.5	1	0	0	0	0	0	0	0	0	0	0	Significant stenosis	One vessels	Transradial	1	0	0	0	0	0	LCX	1	0	Xience Alpine	2	3.25	18	1	1	0	0	0	0	1	1	0	0	1	1	58.5	55.2	54.72	0.9	87.9149	Recovery to Home
68	115	72	97	19	1	1	0	0	0	0	0	0	0	0	0	Significant stenosis	Two vessels	Transfemoral	0	0	0	0	0	0	RCA	1	1	xience alpine	2	2.75	30.5	2	1	0	0	0	0	0	0	1	2	1	2	45	30	282	0.5	125.546	Recovery to Home
66	130	90	88	25.2	1	0	0	0	0	0	0	0	1	1	0	Significant stenosis	One vessels	Transradial	0	0	0	0	0	0	LAD	1	0	Xience Alpine	2	2.75	18	1	1	0	0	1	1	0	0	0	0	1	1	60	15.3	39.83	0.9	89.7325	Recovery to Home
76	109	70	89	23.9	1	1	1	0	0	0	0	0	0	1	0	Significant stenosis	One vessels	Transradial	1	0	0	0	0	0	RCA	1	0	Xience Alpine	2	3.25	28	1	1	0	0	0	0	0	0	1	1	1	1	41.4	17.4	63.79	1.1	69.1736	Recovery to Home
89	110	60	78	21.9	1	1	0	0	0	0	0	0	0	0	0	Significant stenosis	One vessels	Transradial	0	0	0	0	0	0	LAD	1	0	Xience Alpine	2	3.25	28	1	1	0	0	1	1	0	0	0	0	1	1	55	2.62	3.25	1.1	66.9915	Recovery to Home
47	130	80	76	25.8	1	1	1	0	0	0	0	0	0	1	0	Significant stenosis	Two vessels	Transradial	0	0	0	0	0	0	LAD	1	0	Xience Alpine	2	3.375	26.5	2	1	0	0	1	2	0	0	1	1	2	3	67	28.5	5.25	0.9	96.1349	Recovery to Home
63	140	90	108	21	1	0	0	1	0	0	0	0	0	1	0	Significant stenosis	Two vessels	Transradial	0	0	0	0	0	0	LCX	0	0	Xience Alpine	2	3	18	1	1	0	0	1	1	1	1	0	0	2	2	62	3.02	1.13	1.1	71.8587	Recovery to Home
53	140	90	78	26.2	1	1	0	1	0	0	0	0	0	0	0	Significant stenosis	Three vessels	Transfemoral	0	0	0	0	0	0	RCA	1	1	Xience Alpine	2	3.125	30.5	2	1	0	0	1	2	1	1	1	2	3	5	59	94	119.86	1.3	61.3754	Recovery to Home
70	130	80	90	22.7	1	0	0	0	0	0	0	0	0	0	0	Significant stenosis	One vessels	Transradial	1	0	0	0	0	0	LAD	1	0	Xience Alpine	2	3.25	23	1	1	0	0	1	1	0	0	0	0	1	1	55.8	114	59.3	0.8	101.576	Recovery to Home
50	140	90	100	23	1	1	1	0	0	0	0	0	0	1	0	Significant stenosis	Two vessels	Transradial	0	0	0	0	0	0	RCA	1	0	Xience Alpine	2	3.5	18	1	1	0	0	0	0	0	0	1	1	1	1	58.1	1.68	1.15	0.8	108.757	Recovery to Home
54	140	90	70	32.4	1	1	1	0	0	0	0	0	0	1	0	Significant stenosis	One vessels	Transfemoral	1	1	0	0	0	0	RCA	1	1	Xience Alpine	2	3.5	33	1	1	0	0	0	0	0	0	1	1	1	1	58.5	200	41.28	1.1	74.1429	Recovery to Home
54	150	110	58	23.9	1	1	0	1	0	0	0	0	0	1	0	Significant stenosis	One vessels	Transradial	0	0	0	0	0	0	LAD	0	0	Xience Xpedition	2	3.25	15	1	1	0	0	1	1	0	0	0	0	1	1	75	4.64	3.4	0.9	93.4633	Recovery to Home
58	150	100	80	21.5	1	1	1	0	0	0	0	0	0	1	0	Significant stenosis	One vessels	Transradial	0	0	0	0	0	0	LAD	1	1	Xience Alpine	2	2.5	26	1	1	0	0	1	1	0	0	0	0	1	1	61.4	9.79	26.53	0.7	123.11	Recovery to Home
42	170	100	70	27.4	1	0	0	0	0	0	0	0	0	0	0	Significant stenosis	Three vessels	Transfemoral	1	1	0	0	0	0	RCA	1	1	Xience Alpine	2	3.5	16	1	1	0	0	1	1	1	1	1	1	3	3	47	200	1.63	0.9	98.3552	Recovery to Home
64	140	80	94	20.3	1	0	0	0	0	0	0	0	0	1	0	Significant stenosis	One vessels	Transradial	0	0	0	0	0	0	LAD	1	0	Xience Alpine	2	3	38	1	1	0	0	1	1	0	0	0	0	1	1	72.7	1.82	2.93	0.7	89.5404	Recovery to Home
76	130	80	82	28.7	3	1	1	0	0	0	0	0	0	0	0	Significant stenosis	One vessels	Transradial	0	0	0	0	0	0	LAD	1	0	Xience Alpine	2	3	15	1	1	0	0	1	1	0	0	0	0	1	1	53.6	117	3.3	1.1	69.1736	Recovery to Home
57	140	90	92	23.2	1	0	1	0	0	0	0	0	0	1	0	Significant stenosis	One vessels	Transradial	0	0	0	0	0	0	RCA	1	0	Xience Alpine	2	3.25	23	1	1	0	0	0	0	0	0	1	1	1	1	59.5	38.3	9.51	1.4	55.5186	Recovery to Home
81	100	60	102	25.5	1	0	0	0	0	0	0	0	0	0	0	Significant stenosis	Left main	Transfemoral	0	0	0	0	0	0	Left main	1	0	Xience Alpine	2	3.25	18	1	1	1	1	0	0	0	0	0	0	1	1	71	0.082	2.42	0.9	63.8702	Recovery to Home
74	120	80	60	20.4	1	0	1	1	0	0	0	0	0	0	0	Significant stenosis	Two vessels	Transfemoral	0	0	0	0	0	0	RCA	1	1	Xience Alpine	2	3.25	18	1	1	0	0	1	1	0	0	1	1	2	2	66.8	48.2	147.48	0.8	74.5241	Recovery to Home
57	160	90	78	31.1	1	1	0	0	0	0	0	0	0	1	0	Significant stenosis	One vessels	Transradial	0	0	0	0	0	0	LAD	1	1	Xience Alpine	2	3.25	18	1	1	0	0	1	1	0	0	0	0	1	1	57.5	76.1	124.89	0.9	92.4431	Recovery to Home
47	120	80	66	20.1	1	0	1	0	0	0	0	0	0	1	0	Significant stenosis	One vessels	Transradial	0	0	0	0	0	0	RCA	1	1	Xience Alpine	2	3.25	38	1	1	0	0	0	0	0	0	1	1	1	1	56.3	160	88.7	1	85.1289	Recovery to Home
52	130	90	84	22.1	1	1	0	0	0	0	0	0	0	1	0	Significant stenosis	One vessels	Transfemoral	0	0	0	0	0	0	LAD	1	1	Xience Alpine	2	3.25	23	1	1	0	0	1	1	0	0	0	0	1	1	38	200	1.04	0.9	94.1821	Recovery to Home
78	110	70	82	27	1	0	1	0	0	0	0	0	0	0	0	Significant stenosis	Three vessels	Transradial	1	1	0	0	0	0	LCX	1	1	Xience Alpine	2	3.25	15	1	1	0	0	1	1	1	1	0	0	2	2	49.8	37.6	184.29	1.2	62.2361	Recovery to Home
70	130	80	60	23.5	1	1	0	0	0	0	0	0	0	0	0	Significant stenosis	One vessels	Transradial	0	1	0	0	0	0	LAD	1	1	Xience Alpine	2	3	38	1	1	0	0	1	1	0	0	0	0	1	1	59.8	24.2	2.06	1.4	53.2508	Recovery to Home
51	110	70	90	31.6	1	0	1	0	0	0	0	0	0	0	0	Significant stenosis	One vessels	Transradial	0	0	0	0	0	0	LAD	1	1	Xience alpine	2	3	18	1	1	0	0	1	1	0	0	0	0	1	1	46.4	58.1	101.8	0.8	80.3738	Recovery to Home
57	140	90	108	31.5	1	0	0	0	0	0	0	0	0	1	0	Significant stenosis	Three vessels	Transradial	1	1	0	0	0	0	LAD	1	1	xience alpine	2	3.25	15	1	1	0	0	1	1	0	0	1	1	2	2	33.7	200	300	1.2	66.3277	Recovery to Home
50	160	100	62	24.6	1	0	0	0	0	0	0	0	0	1	0	Significant stenosis	One vessels	Transradial	0	0	0	0	0	0	RCA	1	1	Absorb GTi	1	3.5	28	1	1	0	0	0	0	0	0	1	1	1	1	66.5	0.834	1.22	9	6.65926	Recovery to Home
36	130	90	94	20.3	1	0	0	0	0	0	0	0	0	0	1	Significant stenosis	One vessels	Transradial	1	0	0	0	0	0	LAD	1	1	Xience Alpine	2	3.25	18	1	1	0	0	0	0	0	0	1	1	1	1	50.3	141	0.99	1.1	80.5038	Recovery to Home
57	100	60	70	24.2	1	0	0	0	0	0	0	0	0	1	0	Significant stenosis	One vessels	Transradial	1	1	0	0	0	0	LAD	1	1	Xience Alpine	2	2.75	18	1	0	0	0	1	1	0	0	0	0	1	1	57.1	154	1.31	0.9	92.4431	Recovery to Home
61	130	80	68	24	1	0	0	0	0	0	0	0	0	0	0	Significant stenosis	One vessels	Transradial	0	0	0	0	0	0	LAD	1	0	Xience Alpine	2	3.5	18	1	0	0	0	1	1	0	0	0	0	1	1	55	12.7	25.52	1.1	53.6695	Recovery to Home
72	160	100	100	28.5	1	0	0	0	0	0	0	0	0	0	0	Significant stenosis	One vessels	Transradial	0	0	0	0	0	0	LAD	1	0	Xience Alpine	2	3.25	18	1	1	0	0	1	1	0	0	0	0	1	1	42.2	4.55	9.41	1	57.9266	Recovery to Home
78	70	30	98	24.8	4	0	1	0	0	0	0	0	0	0	0	Significant stenosis	Left main	Transfemoral	0	0	0	0	0	0	Left main	1	0	Xience Aline	2	3.16667	22	3	1	1	1	0	0	0	0	1	2	2	3	42.35	128	43.83	2.8	23.4098	Death
57	170	100	78	23.8	1	0	1	0	0	1	0	0	0	1	0	Significant stenosis	Two vessels	Transradial	1	0	0	0	0	0	LAD	0	1	xience Alpine	2	3	20.5	2	1	0	0	1	1	1	1	0	0	2	2	48	104	40.04	1	81.8597	Recovery to Home
52	180	100	89	24	2	1	1	0	0	0	0	0	0	1	0	Significant stenosis	Three vessels	Transfemoral	1	0	0	0	0	0	LCX	1	0	Xience Alpine	2	2.75	12	1	1	0	0	1	1	1	1	1	1	3	3	27.9	6.35	8.59	1.2	67.5755	Recovery to Home
48	140	90	56	24	1	0	0	0	0	0	0	0	0	1	1	Significant stenosis	Two vessels	Transradial	0	1	0	0	0	0	RCA	1	0	Xience Alpine	2	3.25	16.5	2	1	0	0	0	0	0	0	1	2	1	2	65.8	77.7	125.36	1	84.7659	Recovery to Home
49	120	60	64	19.8	1	0	1	0	0	0	0	0	0	1	0	Significant stenosis	One vessels	Transradial	1	0	0	0	0	0	LAD	1	1	Xience Alpine	2	3	38	1	1	0	0	1	1	0	0	0	0	1	1	49.5	375	263.23	0.6	152.201	Recovery to Other Hospital
69	140	80	88	22.3	1	1	1	0	0	0	0	0	0	1	0	Significant stenosis	One vessels	Transradial	0	0	0	0	0	0	LAD	1	1	Xience Alpine	2	3.25	18	1	1	0	0	1	1	0	0	0	0	1	1	29.3	9.61	2.67	1	78.7457	Recovery to Home
64	140	60	66	29.4	1	0	0	0	0	0	0	0	0	1	1	Significant stenosis	Two vessels	Transradial	0	0	0	0	0	0	LAD	1	0	Xience Alpine	2	3	38	1	1	0	0	1	1	0	0	0	0	1	1	53.6	119	12.56	1.2	64.7863	Recovery to Home
43	130	80	55	31.2	1	1	0	0	0	0	0	0	0	1	1	Significant stenosis	Two vessels	Transfemoral	0	0	0	0	0	0	RCA	1	1	Xience Alpine	2	4	18	1	1	0	0	0	0	0	0	1	1	1	1	62.6	141	300	1.1	77.6518	Recovery to Home
65	100	60	98	20.8	1	0	1	0	0	0	0	0	0	0	0	Significant stenosis	Three vessels	Transfemoral	0	0	0	0	0	0	RCA	1	1	Xience Alpine	2	2.5	15	1	1	0	0	0	0	0	0	1	1	1	1	34.8	87.5	68.98	3	16.6455	Recovery to Home
78	120	70	80	25.8	1	1	1	0	0	0	0	0	0	0	0	Significant stenosis	Three vessels	Transradial	0	0	0	0	0	0	LCX	1	1	Xience Alpine	2	2.75	33	1	1	0	0	0	0	1	1	0	0	1	1	65.93	3.81	4.66	1.5	48.107	Recovery to Home
82	130	70	80	19.6	4	1	0	1	0	0	0	0	1	0	0	Significant stenosis	One vessels	Transfemoral	0	0	0	0	0	0	RCA	1	1	xience alpine	2	3	23	1	1	0	0	0	0	0	0	1	1	1	1	65.9	30	308.8	1.7	41.2165	Recovery to Home
41	120	80	80	28.4	1	0	0	0	0	0	0	0	0	1	0	Significant stenosis	Two vessels	Transradial	1	1	0	0	0	0	RCA	1	1	Xience Alpine	2	4	23	1	1	0	0	1	2	0	0	1	1	2	3	54.9	188	12.85	0.7	132.091	Recovery to Home
56	120	80	81	31.5	1	1	1	0	1	0	1	0	0	1	0	Significant stenosis	One vessels	Transradial	0	0	1	0	0	1	RCA	1	0	Xience Alpine	2	3.58333	22	3	1	0	0	0	0	0	0	1	3	1	3	63.5	4.37	1.95	3.1	22.2638	Recovery to Home
84	130	90	96	19.5	1	1	1	0	0	0	0	0	0	1	0	Significant stenosis	One vessels	Transradial	1	1	0	0	0	0	LAD	1	1	Xience Alpine	2	3	18	1	1	0	0	1	1	0	0	0	0	1	1	38.73	5.19	1.77	0.4	161.626	Recovery to Home
75	120	70	72	27.1	1	1	0	0	0	0	0	0	0	0	0	Significant stenosis	Two vessels	Transradial	1	0	0	0	0	0	LAD	1	0	Xience Alpine	2	3.25	15	1	0	0	0	1	1	1	1	0	0	2	2	51.46	26.8	4.21	0.7	86.7034	Recovery to Home
46	150	80	110	25.4	1	0	1	0	0	0	0	0	0	1	0	Significant stenosis	Two vessels	Transfemoral	0	0	0	0	0	0	LCX	1	0	Xience Alpine	2	2.75	18	1	1	0	0	1	1	1	1	0	0	2	2	45	89.3	8.46	0.9	96.5556	Recovery to Home
70	70	40	36	27.9	4	1	0	0	0	0	0	0	0	0	0	Significant stenosis	Two vessels	Transfemoral	0	0	0	0	0	0	RCA	1	0	Xience Alpine	2	3.5	23	1	1	0	0	0	0	1	1	1	1	2	2	50	111	290.82	1.3	58.0053	Recovery to Home
66	130	80	108	23.4	1	1	1	0	0	0	0	1	0	0	0	Significant stenosis	One vessels	Transfemoral	0	0	0	0	0	0	LAD	1	0	Xience Alpine	2	3	18	1	1	0	0	1	1	0	0	0	0	1	1	30	1.6	7.79	5.6	8.07496	Recovery to Home
66	120	80	110	24.6	1	1	1	0	0	0	0	0	0	0	0	Significant stenosis	Three vessels	Transradial	0	0	0	0	0	0	LAD	1	0	Xience Alpine	2	2.625	28	2	1	0	0	1	2	0	0	1	1	2	3	24.1	8.05	8.15	1.6	46.1946	Recovery to Other Hospital
80	130	80	88	23	1	0	1	0	0	0	0	0	1	0	0	Significant stenosis	One vessels	Transradial	0	0	0	0	0	0	LAD	1	0	Xience Alpine	2	2.625	20.5	2	1	0	0	1	2	0	0	0	0	1	2	64.73	0.284	1.88	0.8	98.8598	Recovery to Home
64	110	70	88	25.8	1	0	0	0	0	0	0	0	0	0	0	Significant stenosis	One vessels	Transradial	1	1	0	0	0	0	LCX	1	1	xience Alpine	2	3	33	1	1	0	0	0	0	1	1	0	0	1	1	58	26.2	52.69	1.6	43.9876	Recovery to Other Hospital
76	130	90	84	23.9	1	1	0	0	0	0	0	0	0	0	0	Significant stenosis	One vessels	Transfemoral	0	0	0	0	0	0	LAD	1	1	Xience Alpine	2	2.5	38	1	1	0	0	1	1	0	0	0	0	1	1	65.2	1.52	6.86	0.6	103.306	Recovery to Home
36	160	100	120	28.7	1	1	0	0	0	0	0	0	0	0	0	Significant stenosis	Two vessels	Transradial	1	0	1	0	0	1	LAD	1	1	Xience Alpine	2	3.625	15	2	1	0	0	1	2	0	0	0	0	1	2	58	61.4	31.77	1.1	80.5038	Recovery to Home
49	100	60	140	27.9	2	0	0	0	0	0	0	0	0	1	0	Significant stenosis	One vessels	Transradial	0	0	0	0	0	0	LAD	1	1	Xience Alpine	2	2.75	23	1	1	0	0	1	1	0	0	0	0	1	1	44.7	29	55.71	0.8	109.204	Recovery to Home
69	120	80	84	19.9	1	0	0	0	0	0	0	0	0	0	0	Significant stenosis	One vessels	Transradial	1	0	0	0	0	0	LAD	0	0	XienceAlpine	2	3.25	23	1	1	0	0	1	1	0	0	0	0	1	1	62.2	35.7	74.63	0.8	101.873	Recovery to Home
68	120	80	78	21.5	1	1	1	0	0	0	0	0	0	0	0	Significant stenosis	One vessels	Transradial	0	0	0	0	0	0	RCA	1	0	Xience Alpine	2	3.25	23	1	1	0	0	0	0	0	0	1	1	1	1	57.5	0.278	1.3	1.2	47.4835	Recovery to Other Hospital
72	100	60	88	23.2	1	1	1	0	0	0	0	0	0	0	0	Significant stenosis	Two vessels	Transradial	1	1	0	0	0	0	RCA	1	0	Xience Alpine	2	3.5	23	1	1	0	0	1	1	0	0	1	1	2	2	65.03	7.51	34.3	0.6	104.446	Recovery to Home
64	120	80	72	25.4	1	0	0	0	0	1	0	0	0	0	0	Significant stenosis	Three vessels	Transradial	1	0	0	0	0	0	LCX	1	0	Xience Alpine	2	3	23	1	1	0	0	0	0	1	1	0	0	1	1	42.56	11.4	10.16	1.3	59.0701	Recovery to Home
62	130	80	86	25	1	0	0	0	0	0	0	0	0	1	0	Significant stenosis	Three vessels	Transradial	0	0	0	0	0	0	LAD	1	1	Xience Alpine	2	2.75	18	1	1	0	0	1	1	0	0	0	0	1	1	47	194	37.47	0.8	104.11	Recovery to Home
57	140	100	64	24.6	1	0	0	0	0	0	0	0	0	1	0	Significant stenosis	One vessels	Transradial	1	1	0	0	0	0	LAD	1	1	xience Alpine	2	3.25	18	1	1	0	0	1	1	0	0	0	0	1	1	51.9	177	213	0.8	105.902	Recovery to Home
53	100	60	58	25.8	1	0	0	0	0	0	0	0	0	0	0	Significant stenosis	One vessels	Transradial	1	1	0	0	0	0	RCA	1	0	Xience Alpine	2	4	18	1	1	0	0	0	0	0	0	1	1	1	1	65.8	34	88.65	0.8	107.478	Recovery to Home
83	130	80	88	22.9	1	1	0	0	0	0	0	0	0	0	0	Significant stenosis	Left main	Transradial	0	0	0	0	0	0	RCA	1	0	Xience alpine	2	3.5	28	1	1	1	1	1	1	0	0	1	1	3	3	74.2	4.81	12.33	1.4	51.4409	Recovery to Home
77	110	70	72	16.9	1	0	0	0	0	0	0	0	0	0	0	Significant stenosis	One vessels	Transfemoral	0	0	0	0	0	0	RCA	1	1	XienceAlpine	2	3.25	23	1	1	0	0	0	0	0	0	1	1	1	1	66.1	17.9	3.53	1.1	68.9903	Recovery to Home
50	130	80	60	22	1	0	0	0	0	0	0	0	0	1	0	Significant stenosis	One vessels	Transradial	0	0	0	0	0	0	LAD	1	1	Xience Alpine	2	3.5	18	1	0	0	0	1	1	0	0	0	0	1	1	42	150	17.33	0.9	94.935	Recovery to Home
50	130	90	80	31.9	1	1	0	1	0	0	0	0	0	0	0	Significant stenosis	One vessels	Transfemoral	0	1	0	0	0	0	RCA	1	1	Xience Alpine	2	4	28	1	1	0	0	0	0	0	0	1	1	1	1	54.6	112	64.13	11.7	4.91967	Recovery to Home
76	150	100	72	25.7	1	0	0	0	0	0	0	0	0	0	0	Significant stenosis	One vessels	Transradial	0	0	0	0	0	0	LAD	1	1	Xience Alpine	2	2.875	30.5	2	1	0	0	1	2	0	0	0	0	1	2	44.9	98.7	85.25	0.7	116.537	Recovery to Home
68	110	70	88	23.4	1	0	0	0	0	0	0	0	0	1	0	Significant stenosis	One vessels	Transradial	0	0	0	0	0	0	LAD	1	0	Xience Alpine	2	3	23	1	1	0	0	1	1	0	0	0	0	1	1	34.1	200	212.72	1.2	63.9939	Recovery to Home
70	120	80	83	22.1	1	1	0	0	0	0	0	0	0	0	0	Significant stenosis	One vessels	Transradial	0	0	0	0	0	0	LAD	1	0	Xience Alpine	2	3.5	18	1	1	0	0	1	1	0	0	0	0	1	1	55	0.862	3.22	0.6	105.045	Recovery to Home
57	140	90	82	20.1	1	0	0	0	0	0	0	0	0	0	0	Significant stenosis	Two vessels	Transfemoral	0	0	0	0	0	0	RCA	1	0	Xience Alpine	2	3.375	28	2	1	0	0	1	2	0	0	1	2	2	4	60.84	88	14.56	1.1	73.3336	Recovery to Home
69	110	70	90	24	1	1	0	0	0	0	0	0	0	0	0		One vessels	Transradial	0	0	0	0	0	0	LAD	1	1	Xi-A	2	3.5	21.5	2	1	0	0	1	2	0	0	0	0	1	2	41.8	30	352.8	0.6	99.8203	Recovery to Home
82	140	84	84	23.4	1	0	0	0	0	0	0	0	0	1	0	Significant stenosis	Three vessels	Transradial	0	0	0	0	0	0	LAD	1	0	xience alpine	2	3	28	1	1	0	0	1	1	0	0	0	0	1	1	45	40	300	1.1	68.1148	Recovery to Home
65	100	60	70	22	3	0	0	0	0	0	0	0	0	0	0	Significant stenosis	One vessels	Transradial	0	0	0	0	0	0	LCX	1	1	Xience Alpine	2	2.5	18	1	1	0	0	0	0	1	1	0	0	1	1	65.38	10.4	9.46	1	79.7061	Recovery to Home
56	140	80	64	25.6	1	0	0	0	0	0	0	0	0	1	0	Significant stenosis	One vessels	Transradial	0	0	0	0	1	1	LAD	1	0	Xience Alpine	2	2.875	20	2	0	0	0	1	2	0	0	0	0	1	2	76.9	4.07	23.76	0.8	106.283	Recovery to Home
80	118	53	99	22.4	1	1	0	0	0	0	0	0	0	1	0	Significant stenosis	Left main	Transradial	0	1	1	0	0	1	Left main	1	0	Xience Alpine	2	3.375	26.5	2	1	1	1	0	0	0	0	0	0	1	1	60	5.37	19.6	1.3	56.454	Recovery to Home
51	130	80	64	24.2	1	1	0	0	0	0	0	0	0	1	0	Significant stenosis	Two vessels	Transradial	0	0	0	0	0	0	LCX	1	0	Xience Alpine	2	3	18	1	1	0	0	0	0	1	1	1	1	2	2	54.4	22.4	47.52	1	83.7291	Recovery to Home
52	140	100	80	21.2	1	1	0	0	0	0	0	0	0	1	1	Significant stenosis	Two vessels	Transradial	0	0	0	0	0	0	LAD	1	1	Xience Alpine	2	2.75	18	1	1	0	0	1	1	0	0	0	0	1	1	30	200	300	0.8	107.894	Recovery to Home
69	120	80	100	28.3	1	1	0	0	0	0	0	0	0	1	1	Significant stenosis	One vessels	Transradial	0	0	0	0	0	0	RCA	1	1	Xience Alpine	2	3.25	33	1	1	0	0	0	0	0	0	1	1	1	1	62	79.5	173.56	1.1	70.5439	Recovery to Home
59	130	80	78	20.2	1	1	0	0	0	0	0	0	0	1	1	Significant stenosis	Two vessels	Transfemoral	0	0	0	0	0	0	LAD	1	0	xience Alpine	2	2.75	15	1	1	0	0	1	1	0	0	1	1	2	2	35.9	0.363	1.26	5.1	12.4021	Recovery to Home
58	110	60	62	26.1	1	1	1	0	0	1	1	0	1	0	0	Significant stenosis	One vessels	Transradial	0	0	0	0	1	1	RCA	1	1	ABSORB	1	3.5	23	1	1	0	0	0	0	0	0	1	1	1	1	65	45.7	127.17	1	81.5712	Recovery to Home
73	170	100	115	22.9	1	0	1	0	0	0	0	0	0	0	0	Significant stenosis	Three vessels	Transfemoral	1	0	0	0	0	0	LAD	1	1	Xience Alpine	2	2.875	25.5	2	1	0	0	1	2	1	1	1	1	3	4	43.8	6.72	14.52	0.7	87.1805	Recovery to Home
56	180	100	68	25.3	1	1	0	1	0	0	0	0	0	0	0	Significant stenosis	Two vessels	Transradial	0	0	0	0	0	0	LCX	1	1	Xience Alpine	2	3.25	23	1	1	0	0	1	1	1	1	0	0	2	2	61.19	15.5	6.17	0.8	106.283	Recovery to Home
50	100	60	68	23.7	1	0	0	0	0	0	0	0	0	0	0	Significant stenosis	One vessels	Transradial	0	0	0	0	0	0	LAD	1	0	Absorb	1	3	28	1	1	0	0	1	1	0	0	0	0	1	1	55.8	35.4	1.45	0.6	112.471	Recovery to Home
74	70	50	106	28.4	4	0	0	0	0	0	0	0	0	0	0	Significant stenosis	Three vessels	Transfemoral	0	0	0	0	0	0	LAD	1	1	Xience Alpine	2	2.75	15	1	1	0	0	1	1	1	1	0	0	2	2	25	200	213.2	1.8	39.398	Death
66	120	80	108	26	1	1	1	0	0	0	0	0	0	0	0	Significant stenosis	Three vessels	Transfemoral	0	0	0	0	0	0	RCA	1	1	Xience Alpine	2	3	30.5	2	1	0	0	0	0	0	0	1	2	1	2	50.5	49.1	2.29	1.1	71.1833	Recovery to Home
35	110	70	106	31	1	0	0	0	0	0	0	0	0	1	0	Significant stenosis	One vessels	Transradial	0	0	0	0	0	0	LAD	0	0	ABSORB	1	3.5	12	1	1	0	0	1	1	0	0	0	0	1	1	66.03	12.5	17.38	0.9	102.064	Recovery to Home
57	130	80	102	25.4	1	0	1	0	0	0	0	0	0	0	0	Significant stenosis	One vessels	Transradial	0	0	0	0	0	0	RCA	1	0	Xience Alpine	2	3.25	18	1	1	0	0	0	0	0	0	1	1	1	1	62.7	11.4	37.06	0.9	92.4431	Recovery to Home
59	120	80	72	21.2	1	0	0	0	0	0	0	0	0	0	0	Significant stenosis	Left main	Transradial	0	0	0	0	0	0	Left main	1	0	Xience Alpine	2	3.5	28	1	1	1	1	0	0	0	0	0	0	1	1	48.47	22	26.66	0.9	91.7982	Recovery to Home
50	140	100	110	24.9	1	1	0	1	0	0	0	0	0	0	0	Significant stenosis	Three vessels	Transradial	0	0	0	0	0	0	LAD	1	0	Xience stent	2	2.75	18	1	1	0	0	1	1	0	0	0	0	1	1	37.5	129	114.35	0.9	94.935	Recovery to Home
61	180	100	108	21.8	1	1	0	0	0	0	0	0	0	0	0	Significant stenosis	One vessels	Transradial	0	0	0	0	1	1	LAD	1	0	absorb	1	3	23	1	1	0	0	1	1	0	0	0	0	1	1	62.5	5.42	22.56	1.5	50.5687	Recovery to Home
51	110	70	98	29.1	3	1	0	0	1	0	1	0	0	1	0	Significant stenosis	One vessels	Transfemoral	1	0	0	0	0	0	LAD	1	0	Xience Alpine	2	3.5	28	1	1	0	0	1	1	0	0	0	0	1	1	63.3	200	269.21	1.1	75.0083	Recovery to Home
62	150	100	74	23.9	1	1	0	0	0	0	0	0	0	1	0	Significant stenosis	One vessels	Transradial	0	0	0	0	1	1	LAD	1	0	Absorb	1	2.5	28	1	1	0	0	1	1	0	0	0	0	1	1	69	26.8	36.88	0.9	90.8786	Recovery to Home
46	127	97	86	34.6	1	1	0	1	0	0	0	0	0	0	0	Significant stenosis	Three vessels	Transradial	0	0	0	0	0	0	RCA	1	1	Xience Apine	2	3.375	30.5	2	1	0	0	1	1	1	2	1	1	3	4	38.3	0.253	1	1.1	76.596	Recovery to Home
96	130	90	104	20.8	1	1	1	0	0	0	0	0	0	0	0	Significant stenosis	Two vessels	Transradial	0	0	0	0	0	0	LAD	1	1	Xience Alpine	2	2.75	38	1	1	0	0	1	1	0	0	0	0	1	1	48.66	3.14	7.31	1.1	48.9495	Recovery to Other Hospital
56	170	100	74	25.7	1	0	0	0	0	0	0	0	0	1	0	Significant stenosis	One vessels	Transradial	0	0	0	0	0	0	LAD	1	1	Xience Alpine	2	2.5	38	1	1	0	0	1	1	0	0	0	0	1	1	62.4	23.8	42.34	0.9	92.7758	Recovery to Home
59	110	70	98	22.5	2	1	0	0	0	0	0	0	1	0	0	Significant stenosis	One vessels	Transfemoral	0	0	0	0	0	0	LCX	1	1	Xience Alpine	2	2.75	33	1	1	0	0	0	0	1	1	0	0	1	1	55.5	77.9	159.65	0.7	122.684	Recovery to Home
58	100	60	74	25.1	1	0	0	0	0	0	0	0	0	1	0	Significant stenosis	Three vessels	Transfemoral	1	0	0	0	0	0	LAD	1	1	Xience Alpine	2	3.25	18	1	1	0	0	1	1	0	0	1	3	2	4	57.2	133	276	1.5	51.089	Recovery to Home
79	130	90	84	25	1	0	0	0	0	0	0	0	0	1	0	Significant stenosis	One vessels	Transradial	0	0	0	0	0	0	RCA	1	1	Xience Alpine	2	3.25	38	1	1	0	0	0	0	0	0	1	1	1	1	60.3	165	113.36	0.9	86.5165	Recovery to Home
53	100	50	78	26.4	1	0	0	0	0	0	0	0	0	0	0	Significant stenosis	One vessels	Transradial	0	0	0	0	1	1	LAD	1	1	ABSORB	1	3.5	23	1	1	0	0	1	1	0	0	0	0	1	1	64.23	94.8	136.15	1	83.0778	Recovery to Home
48	80	50	74	35.2	1	0	0	1	0	0	0	0	0	1	0	Significant stenosis	Two vessels	Transfemoral	0	0	0	0	0	0	RCA	1	1	Xience Alpine	2	3.5	30.5	2	1	0	0	0	0	0	0	1	2	1	2	62.28	28.4	37.71	1.1	75.9371	Recovery to Home
41	120	80	92	20	1	0	0	0	0	0	0	0	0	1	0	Significant stenosis	One vessels	Transradial	0	0	0	0	0	0	LAD	1	1	Xience Alpine	2	2.875	23	2	1	0	0	1	2	0	0	0	0	1	2	71.8	7.67	21.77	0.9	98.8375	Recovery to Home
72	110	70	86	24.2	1	0	0	0	0	0	0	0	0	0	0	Significant stenosis	One vessels	Transradial	0	0	0	0	0	0	LAD	1	1	Xience Alpine	2	3	23	1	1	0	0	1	1	0	0	0	0	1	1	45.4	116	179.27	1.4	52.9472	Recovery to Home
49	120	80	68	22.7	1	0	0	0	0	0	0	0	0	1	1	Significant stenosis	Two vessels	Transradial	0	0	0	0	0	0	LAD	1	1	Xience Alpine	2	2.75	38	1	1	0	0	1	1	0	0	0	0	1	1	58.09	58.7	35.71	0.8	109.204	Recovery to Home
62	140	100	82	26.8	1	1	0	0	0	0	0	0	0	1	1	Significant stenosis	One vessels	Transradial	0	0	0	0	1	1	RCA	1	0	Abosrb	1	3.5	18	1	1	0	0	0	0	0	0	1	1	1	1	65.5	0.407	1	1.2	65.2052	Recovery to Home
70	140	80	102	20.8	1	0	0	0	0	0	0	0	0	0	0	Significant stenosis	Three vessels	Transradial	0	0	0	0	0	0	LAD	1	0	Xience alpine	2	2.5	28	1	1	0	0	1	1	0	0	1	1	2	2	77.3	4.2	3.27	0.8	75.3696	Recovery to Home
51	140	100	74	30.1	1	0	0	0	0	0	0	0	0	1	1	Significant stenosis	One vessels	Transradial	0	0	0	0	0	0	LCX	1	0	Xience Alpine	2	2.75	19.5	2	1	0	0	0	0	1	2	0	0	1	2	68.8	25.1	54.69	0.9	94.5541	Recovery to Home
76	120	80	72	27.7	1	1	1	0	0	0	0	0	0	0	0	Significant stenosis	Left main	Transradial	0	0	0	0	0	0	Left main	1	0	Xience Alpine	2	3.5	15	1	1	1	1	1	3	0	0	0	0	2	4	62.5	16.9	2.77	1.1	51.3268	Recovery to Home
58	127	88	89	25.9	1	1	0	0	0	0	0	0	0	0	0	Significant stenosis	Two vessels	Transradial	0	0	0	0	0	0	LAD	1	0	Xience Alpine	2	3.25	23	1	1	0	0	1	1	1	1	0	0	2	2	66.53	3.65	2.59	1.1	73.0752	Recovery to Home
72	120	80	72	18	1	1	0	0	0	0	0	0	0	1	0	Significant stenosis	One vessels	Transradial	0	1	0	0	0	0	RCA	1	1	Xience Alpine	2	2.5	18	1	1	0	0	0	0	0	0	1	1	1	1	58.6	72.9	85.31	1.6	44.2033	Recovery to Home
76	150	90	92	25.1	1	1	1	0	0	0	0	0	0	0	0	Significant stenosis	One vessels	Transradial	0	0	0	0	0	0	LAD	1	0	Xience alpine	2	3	18	1	1	0	0	1	1	0	0	0	0	1	1	60.84	11.8	10.11	0.8	74.1218	Recovery to Home
52	120	80	86	25.1	1	0	0	0	0	0	0	0	0	1	0	Significant stenosis	Two vessels	Transradial	1	0	0	0	0	0	LCX	1	0	Xience Alpine	2	3	18	1	1	0	0	0	0	1	1	1	1	2	2	67.9	15.6	1.54	1.2	67.5755	Recovery to Home
53	140	80	78	24.7	1	0	0	0	0	0	0	0	0	1	0	Significant stenosis	One vessels	Transfemoral	0	0	0	0	0	0	LAD	1	1	xience alpine	2	3.25	18	1	1	0	0	1	1	0	0	0	0	1	1	67.29	76	34.11	1.1	74.4248	Recovery to Home
55	120	80	90	24	1	0	0	1	0	0	0	0	1	0	0	Significant stenosis	Three vessels	Transradial	0	0	0	0	0	0	RCA	1	1	Xience Alpine	2	2.5	23	1	1	0	0	0	0	1	1	1	1	2	2	70.28	8.7	24.74	1	82.4554	Recovery to Home
54	120	80	59	26.6	1	1	0	1	0	0	0	0	0	1	0	Significant stenosis	One vessels	Transradial	0	0	0	0	1	1	LAD	1	0	Absorb	1	3.5	12	1	1	0	0	1	1	0	0	0	0	1	1	70.9	1.63	1.89	0.8	107.071	Recovery to Home
52	140	90	92	25	1	1	0	0	0	0	0	0	0	0	0	Significant stenosis	One vessels	Transradial	0	0	0	0	0	0	LCX	1	0	Xience Alpine	2	2.5	15	1	1	0	0	0	0	1	1	0	0	1	1	66.19	3.57	7.41	0.9	94.1821	Recovery to Home
70	120	80	58	29.8	1	1	0	0	0	0	0	0	0	0	0	Significant stenosis	One vessels	Transfemoral	0	0	0	0	0	0	RCA	1	0	Xience Alpine	2	3.5	23	1	1	0	0	0	0	0	0	1	1	1	1	62.76	7.16	4.6	0.8	75.3696	Recovery to Home
54	180	80	75	24.5	1	1	0	0	0	0	0	0	0	0	0	Significant stenosis	One vessels	Transradial	0	0	0	0	0	0	LAD	1	1	Xience Alpine	2	3	28	1	1	0	0	1	1	0	0	0	0	1	1	57.8	82.3	2.48	0.8	79.4466	Recovery to Home
52	140	80	76	25.4	1	0	0	0	0	0	0	0	0	0	0	Significant stenosis	Two vessels	Transradial	0	0	0	0	0	0	LAD	1	1	Xience Alpine	2	3.25	23	1	1	0	0	1	1	1	1	0	0	2	2	69.2	4.47	2.72	1	83.3997	Recovery to Home
44	130	80	90	18.6	1	0	0	0	0	0	0	0	0	1	0	Significant stenosis	One vessels	Transradial	1	0	0	0	0	0	RCA	1	1	Xience Alpine	2	3.5	38	1	1	0	0	0	0	0	0	1	1	1	1	61.7	21.4	30.9	0.5	142.457	Recovery to Home
61	120	80	72	29	1	0	1	0	0	0	0	0	0	1	0	Significant stenosis	One vessels	Transradial	0	0	0	0	1	1	LAD	0	0	Xience Alpine	2	3.5	12	1	1	0	0	1	1	0	0	0	0	1	1	67.6	0.126	1.01	1	80.7404	Recovery to Home
56	140	90	52	24.8	1	0	0	0	0	0	0	0	0	1	0	Significant stenosis	One vessels	Transradial	0	0	0	0	1	1	LAD	1	0	Xience Alpine	2	3.25	18	1	1	0	0	1	1	0	0	0	0	1	1	71.6	4.07	11.83	1	82.1544	Recovery to Home
49	120	70	72	21.4	1	1	0	0	0	0	0	0	0	0	0	Significant stenosis	One vessels	Transradial	0	0	0	0	1	1	LAD	1	1	Xience Alpine	2	3.25	38	1	1	0	0	1	1	0	0	0	0	1	1	54	43.8	125.93	0.7	94.5287	Recovery to Home
43	160	100	77	24.5	1	1	1	0	0	0	0	0	0	1	0	Significant stenosis	Two vessels	Transradial	0	0	0	0	0	0	LCX	1	1	Xience Alpine	2	2.5	38	1	0	0	0	0	0	1	1	0	0	1	1	62.7	30.9	122.07	0.8	112.138	Recovery to Home
75	100	60	96	18.7	1	1	0	0	0	0	0	0	0	0	0	Significant stenosis	Three vessels	Transradial	0	0	0	0	0	0	LAD	1	0	Xience Alpine	2	2.5	28	1	0	0	0	1	2	1	1	0	0	2	3	36.9	10.7	17.35	1.4	38.9626	Recovery to Home
49	120	70	82	22	1	0	0	0	0	0	0	0	0	1	0	Significant stenosis	Two vessels	Transradial	0	0	0	0	0	0	LAD	1	1	Xience Alpine	2	3.25	18	1	0	0	0	1	1	0	0	0	0	1	1	43.7	47.6	50.64		90	Recovery to Home
53	130	80	74	22.5	1	1	0	0	0	0	0	0	0	1	0	Significant stenosis	Two vessels	Transradial	0	0	0	0	0	0	LCX	1	0	Xience Alpine	2	3	18	1	0	0	0	1	1	1	1	0	0	2	2	75.4	1.71	2.58	0.9	93.8186	Recovery to Home
42	130	70	66	20.2	3	0	0	0	0	0	0	0	0	1	0	Significant stenosis	One vessels	Transradial	0	0	0	0	1	1	RCA	1	0	Absorb	1	3.5	18	1	0	0	0	0	0	0	0	1	1	1	1	58.7	21.5	69.29	0.8	112.675	Recovery to Home
70	120	80	88	30.1	1	1	0	1	0	0	0	0	0	0	0	Significant stenosis	One vessels	Transradial	1	0	0	0	0	0	LAD	0	1	Xience alpine	2	3.25	23	1	0	0	0	1	1	0	0	0	0	1	1	47.3	88.1	2.35	1.1	70.3381	Recovery to Home
76	110	70	80	27.5	1	1	0	0	0	0	0	0	0	0	0	Significant stenosis	Two vessels	Transradial	0	0	0	0	0	0	LAD	1	1	Xience Alpine	2	2.5	33	1	0	0	0	1	1	0	0	0	0	1	1	41.8	170	227.42	1	57.2943	Recovery to Home
83	110	70	42	36.5	1	1	0	0	0	0	0	0	0	1	0	Significant stenosis	Two vessels	Transradial	1	1	0	0	0	0	RCA	1	1	Xience Alpine	2	3.375	23	2	1	0	0	1	1	0	0	1	2	2	3	40	135	52.5	1.1	67.9474	Recovery to Home
52	120	80	78	25.2	1	0	1	1	0	0	0	0	0	1	0	Significant stenosis	Two vessels	Transradial	0	0	0	0	0	0	LCX	1	1	Xience-Alpine	2	2.5	28	1	1	0	0	1	1	1	1	0	0	2	2	55	1.17	1.76	1	83.3997	Recovery to Home
62	150	90	86	28.7	1	1	0	1	1	0	1	0	0	1	0	Significant stenosis	Two vessels	Transradial	0	0	0	0	0	0	LCX	1	0	Xience Alpine	2	3.25	38	1	1	0	0	0	0	1	1	0	0	1	1	56.9	0.88	2.17	1.1	72.0925	Recovery to Home
68	130	90	56	25	1	1	0	0	0	0	0	0	0	0	0	Significant stenosis	One vessels	Transfemoral	0	0	0	0	0	0	RCA	1	1	Xience Alpine	2	2.875	30.5	2	1	0	0	0	0	0	0	1	2	1	2	59	30	30.9	0.8	102.176	Recovery to Home
67	130	80	50	24.7	1	0	0	0	0	0	0	0	0	0	0	Significant stenosis	One vessels	Transradial	0	0	0	1	0	0	RCA	1	0	Absorb	1	3.5	23	1	1	0	0	0	0	0	0	1	1	1	1	59	30	67	0.6	142.835	Recovery to Home
63	110	78	49	18.5	1	0	0	0	0	0	0	0	0	0	0	Significant stenosis	Two vessels	Transradial	0	0	0	0	0	0	LCX	1	0	Xience alpine	2	3.5	38	1	1	0	0	1	1	1	1	0	0	2	2	49	30	35	0.7	121.061	Recovery to Home
50	80	40	50	20.4	4	0	0	0	0	0	0	0	0	1	0	Significant stenosis	One vessels	Transfemoral	0	0	0	0	0	0	RCA	1	0	Xience Alpine	2	3.25	23	1	1	0	0	0	0	0	0	1	1	1	1	56	30	217.6	0.8	108.757	Recovery to Home
67	120	90	102	23.8	1	1	1	0	0	0	0	0	1	0	0	Significant stenosis	One vessels	Transradial	0	0	0	0	0	0	LAD	1	0	Xience Alpine	2	3.5	28	1	1	0	0	1	1	0	0	0	0	1	1	61	30	15.9	0.8	102.483	Recovery to Home
60	90	60	72	25.2	1	0	0	0	0	1	0	0	0	1	0	Significant stenosis	One vessels	Transfemoral	0	0	0	0	0	0	LCX	1	0	Xience Alpine	2	3.25	18	1	1	0	0	0	0	1	1	0	0	1	1	60	30	46	0.83	100.446	Recovery to Home
64	105	68	117	22.7	3	1	1	0	1	0	1	0	0	0	0	Significant stenosis	Two vessels	Transfemoral	0	0	0	0	0	0	LCX	1	0	Xience Alpine	2	2.5	28	1	1	0	0	0	0	1	1	0	0	1	1	34	30	79.1	1	61.4103	Death
71	90	50	53	22.5	1	0	0	0	0	0	0	0	0	1	0	Significant stenosis	Two vessels	Transfemoral	0	1	0	0	0	0	RCA	1	1	Xience Alpine	2	3.5	28	1	1	0	0	1	1	0	0	1	1	2	2	55	30	89.8	0.8	101.284	Recovery to Home
54	100	60	75	20.1	1	1	0	0	0	0	0	0	0	1	0	Significant stenosis	Two vessels	Transradial	0	0	0	0	0	0	RCA	1	0	Xience Alpine	2	2.625	33	2	1	0	0	0	0	0	0	1	2	1	2	54	30	168.5	0.7	124.909	Recovery to Home
51	130	85	80	26.6	1	1	1	0	0	0	0	0	0	0	0	Significant stenosis	One vessels	Transradial	0	0	1	0	0	1	LAD	1	0	Absorb	1	3.5	28	1	1	0	0	1	1	0	0	0	0	1	1	55	30	23.1	1.6	48.6768	Recovery to Home
52	140	90	76	21.5	1	0	0	1	0	0	0	0	0	0	0	Significant stenosis	One vessels	Transradial	0	0	1	0	0	1	LAD	1	0	Absorb	1	3.5	23	1	1	0	0	1	1	0	0	0	0	1	1	59	30	5	0.8	107.894	Recovery to Home
58	160	80	61	24	1	0	0	1	0	0	0	0	0	0	1	Significant stenosis	One vessels	Transradial	0	0	0	0	0	0	LAD	1	0	Xience Alpine	2	3.25	33	1	1	0	0	1	1	0	0	0	0	1	1	57	30	22.4	0.8	105.529	Recovery to Home
73	130	70	68	22.2	1	1	0	1	0	0	0	0	0	0	0	Significant stenosis	Two vessels	Transradial	0	0	0	0	0	0	LAD	1	1	Xience Alpine	2	3.5	33	1	1	0	0	1	1	1	1	0	0	2	2	50	30	94	0.7	87.1805	Recovery to Home
34	150	80	65	23.7	1	0	0	0	0	0	0	0	0	1	0	Significant stenosis	One vessels	Transfemoral	0	0	0	0	0	0	LAD	1	0	Xience Alpine	2	3.5	33	1	1	0	0	1	1	0	0	0	0	1	1	56	30	100.3	0.8	117.613	Recovery to Home
53	110	70	109	26.3	1	0	0	0	0	0	0	0	0	1	0	Significant stenosis	One vessels	Transfemoral	0	0	0	0	0	0	LAD	1	1	Xience Alpine	2	3	24	1	0	0	0	1	1	0	0	0	0	1	1	48	30	3000	0.8	107.478	Recovery to Home
74	145	103	120	22	3	0	0	0	0	0	0	0	0	0	0	Significant stenosis	One vessels	Transfemoral	0	0	1	0	0	1	LAD	0	1	Xience Alpine	2	3.25	18	1	1	0	0	1	1	0	0	0	0	1	1	48	30	3.4	0.9	65.0529	Recovery to Home
61	130	80	75	19.9	1	0	0	0	0	0	0	0	0	1	0	Significant stenosis	Two vessels	Transradial	0	0	0	0	0	0	LAD	1	0	Xience Alpine	2	2.625	35.5	2	1	0	0	1	2	1	1	0	0	2	3	50	30	133.9	1	80.7404	Recovery to Home
75	110	60	61	24.5	3	1	0	0	1	0	1	0	0	0	0	Significant stenosis	One vessels	Transfemoral	0	0	0	0	0	0	RCA	1	0	Xience Alpine	2	3.5	23	1	1	0	0	0	0	0	0	1	1	1	1	57	30	86.6	1.1	69.3599	Recovery to Home
66	150	80	80	20.8	3	1	1	1	0	0	0	0	0	0	0	Significant stenosis	Left main	Transradial	0	0	1	0	0	1	Left main	1	0	Xience Alpine	2	4	33	1	1	1	1	0	0	0	0	0	0	1	1	58	30	7.7	0.7	119.923	Recovery to Home
58	110	70	96	28.7	2	1	0	0	0	0	0	0	0	1	0	Significant stenosis	Two vessels	Transfemoral	1	0	0	0	0	0	LAD	1	0	Xience Alpine	2	3.25	18	1	1	0	0	1	1	0	0	0	0	1	1	45	30	300	1.2	66.094	Recovery to Home
58	160	100	73	25.8	1	1	0	0	0	0	0	0	0	0	0	Significant stenosis	One vessels	Transfemoral	0	0	0	0	0	0	LAD	1	0	Xience Alpine	2	3	33	1	1	0	0	1	1	0	0	0	0	1	1	45	30	61	0.5	134.688	Recovery to Home
43	160	100	66	25.4	1	1	0	0	0	0	0	0	0	1	0	Significant stenosis	One vessels	Transfemoral	0	0	0	0	0	0	RCA	1	0	Xience Alpine	2	3.25	18	1	1	0	0	0	0	0	0	1	1	1	1	58	30	70.7	1	86.68	Recovery to Home
47	170	100	98	27.8	1	0	0	0	0	0	0	0	0	1	0	Significant stenosis	One vessels	Transradial	0	1	0	0	0	0	LCX	1	1	Xience Alpine	2	3.5	28	1	1	0	0	0	0	1	1	0	0	1	1	47	30	300	0.7	128.48	Recovery to Home
47	100	60	88	25	1	1	0	0	0	0	0	0	0	1	0	Significant stenosis	One vessels	Transfemoral	0	0	0	0	0	0	LCX	1	1	Xience Alpine	2	3.5	28	1	1	0	0	0	0	1	1	0	0	1	1	53	30	142.4	0.6	153.494	Recovery to Home
55	128	81	73	22.9	1	1	0	0	0	0	0	0	0	0	0	Significant stenosis	Two vessels	Transfemoral	0	0	0	0	0	0	LAD	1	1	Xience Alpine	2	3.25	23	1	0	0	0	1	2	1	1	1	1	3	4	49	30	300	0.8	106.673	Recovery to Home
74	141	53	65	21.6	1	1	0	0	0	0	0	0	0	0	0	Significant stenosis	Three vessels	Transradial	0	0	0	0	0	0	RCA	1	0	Xience Alpine	2	2.5	18	1	1	0	0	1	1	1	1	1	1	3	3	48	30	8.3	0.8	100.437	Recovery to Home
59	110	70	64	22.3	1	0	0	0	0	0	0	0	0	0	1	Significant stenosis	One vessels	Transfemoral	0	0	0	0	0	0	RCA	1	0	Xience Alpine	2	3.375	16.5	2	1	0	0	0	0	0	0	1	2	1	2	55	30	101.5	0.7	122.684	Recovery to Home
55	120	80	120	19.2	1	0	0	0	0	0	0	0	0	0	0	Significant stenosis	Two vessels	Transfemoral	0	0	0	0	0	0	RCA	1	1	Xience Alpine	2	3.25	23	1	1	0	0	0	0	0	0	1	1	1	1	47	30	192.3	0.4	176.135	Recovery to Home
46	180	100	85	26.8	1	1	0	0	0	0	0	0	0	1	0	Significant stenosis	One vessels	Transfemoral	0	0	0	0	0	0	LAD	1	1	Xience Alpine	2	4	33	1	1	0	0	1	1	0	0	0	0	1	1	56	30	160.5	0.1	85.5014	Recovery to Home
41	136	100	74	22.3	1	0	0	0	0	0	0	0	0	0	0	Significant stenosis	One vessels	Transfemoral	0	1	0	0	0	0	LAD	1	1	Xience Alpine	2	3.5	18	1	1	0	0	1	1	0	0	0	0	1	1	45	30	94	0.5	144.514	Recovery to Home
61	150	100	96	23.3	1	0	0	0	0	0	0	0	0	1	0	Significant stenosis	Two vessels	Transradial	0	0	1	0	0	1	LCX	1	0	Xience Alpine	2	2.75	18	1	1	0	0	1	1	1	1	0	0	2	2	55	30	165.5	0.6	145.581	Recovery to Home
62	150	100	72	22.6	1	0	0	0	0	0	0	0	1	1	0	Significant stenosis	One vessels	Transfemoral	0	0	0	0	0	0	LAD	1	0	Xience Alpine	2	3.25	18	1	1	0	0	1	1	0	0	0	0	1	1	58	30	292.6	0.7	121.455	Recovery to Home
65	146	85	75	27.7	1	0	0	0	0	0	0	0	0	0	0	Significant stenosis	Two vessels	Transradial	0	1	0	0	0	0	LCX	1	1	Xience Alpine	2	2.75	28	2	1	0	0	0	0	1	2	0	0	1	2	50	30	3.9	0.9	90.011	Recovery to Home
47	110	70	116	24.5	1	0	1	0	0	0	0	0	0	1	0	Significant stenosis	One vessels	Transfemoral	0	0	0	0	0	0	LAD	1	1	Xience Alpine	2	3.5	18	1	1	0	0	1	1	0	0	0	0	1	1	45	30	74.4	0.8	110.131	Recovery to Home
69	100	60	62	19	1	0	0	0	0	0	0	0	0	0	0	Significant stenosis	Two vessels	Transfemoral	0	0	0	0	0	0	LCX	1	0	Xience Alpine	2	3	23	1	1	0	0	1	1	1	1	0	0	2	2	51	30	67.7	0.6	141.984	Recovery to Home
51	150	100	80	24.1	1	0	0	1	0	0	0	0	0	1	0	Significant stenosis	Three vessels	Transradial	0	0	0	1	0	0	LAD	1	0	Xience Alpine	2	3.25	33	1	1	0	0	1	1	1	1	1	2	3	4	49	30	99.8	1	83.7291	Recovery to Home
55	151	96	70	24.4	1	0	0	0	0	0	0	0	0	1	0	Significant stenosis	Two vessels	Transradial	0	0	0	0	0	0	LAD	1	0	Absorb	1	3.5	18	1	1	0	0	1	1	1	1	0	0	2	2	49	30	45.8	0.8	106.673	Recovery to Home
45	130	101	58	25.9	1	1	0	0	1	0	1	0	0	1	0	Significant stenosis	Two vessels	Transfemoral	0	0	0	0	0	0	RCA	1	1	Xience Alpine	2	3.25	15	1	1	0	0	0	0	0	0	1	1	1	1	56	30	300	0.7	129.619	Recovery to Home
74	137	75	93	26.9	1	1	0	0	0	0	0	0	0	0	0	Significant stenosis	Two vessels	Transradial	0	0	1	0	0	1	LAD	1	0	Xience Alpine	2	2.75	38	1	1	0	0	1	1	0	0	0	0	1	1	65	30	4.6	1.1	69.5491	Recovery to Home
65	130	90	92	26.1	1	1	0	0	0	0	0	0	0	0	0	Significant stenosis	One vessels	Transradial	0	0	0	0	0	0	LCX	1	0	Xience Alpine	2	3.25	23	1	1	0	0	0	0	1	1	0	0	1	1	56	30	9.4	0.9	90.011	Recovery to Home
65	120	80	58	26.4	1	1	1	0	0	0	0	0	0	1	0	Significant stenosis	One vessels	Transradial	0	0	0	0	0	0	LCX	1	1	Xience Alpine	2	3.25	33	1	1	0	0	0	0	1	1	0	0	1	1	45	30	223.5	0.6	148.673	Death
61	150	80	84	20.2	1	0	1	0	0	0	0	0	0	1	0	Significant stenosis	Two vessels	Transfemoral	0	0	0	0	0	0	RCA	1	0	Xience Alpine	2	3	18	1	1	0	0	0	0	1	1	1	2	2	3	60	30	85.3	6.7	8.99085	Recovery to Home
57	187	81	82	23.4	1	1	0	0	0	0	0	0	0	1	0	Significant stenosis	Two vessels	Transfemoral	0	0	0	0	0	0	RCA	1	0	Xience Alpine	2	3	23	1	1	0	0	1	1	0	0	1	1	2	2	61	30	9.9	0.6	147.599	Recovery to Home
74	168	97	76	22	1	0	0	0	0	0	0	0	0	0	0	Significant stenosis	One vessels	Transradial	0	0	0	0	0	0	LAD	1	0	Xience Alpine	2	3	15	1	1	0	0	1	1	0	0	0	0	1	1	47	30	35.5	1	57.6053	Recovery to Home
63	103	65	88	25.4	1	0	0	0	0	0	0	0	0	1	0	Significant stenosis	Two vessels	Transradial	0	0	0	0	0	0	LAD	1	0	Xience Alpine	2	3.5	23	1	1	0	0	1	1	0	0	0	0	1	1	36	30	8.8	1	80.2134	Recovery to Home
55	180	100	80	24.1	1	0	0	0	0	0	0	0	0	0	0	Significant stenosis	One vessels	Transradial	1	1	0	0	0	0	LAD	1	1	Xience Alpine	2	3.5	23	1	1	0	0	1	1	0	0	0	0	1	1	58	30	76.2	0.4	176.135	Recovery to Home
70	100	60	65	21	1	1	1	0	0	0	0	0	0	0	0	Significant stenosis	One vessels	Transradial	0	0	0	0	0	0	LAD	1	0	Absorb	1	3.5	28	1	1	0	0	1	1	0	0	0	0	1	1	49	30	168.4	2.5	27.2731	Recovery to Home
56	113	62	72	26	1	0	0	0	0	0	0	0	0	1	0	Significant stenosis	One vessels	Transfemoral	0	0	0	0	0	0	LCX	1	1	Xience Alpine	2	2.75	18	1	1	0	0	0	0	1	1	0	0	1	1	56	30	150.6	0.8	106.283	Recovery to Home
75	220	100	80	24	3	1	0	0	0	0	0	0	0	0	0	Significant stenosis	Two vessels	Transfemoral	0	0	0	0	0	0	LAD	1	0	Xience Alpine	2	2.75	18	1	1	0	0	1	1	0	0	0	0	1	1	54	30	5.7	6.7	8.62155	Recovery to Home
74	140	60	54	21	1	0	0	0	0	0	0	0	0	0	0	Significant stenosis	One vessels	Transfemoral	0	0	0	0	0	0	RCA	1	1	Xience Alpine	2	3	19	2	1	0	0	0	0	0	0	1	2	1	2	58	30	103	0.6	139.982	Recovery to Home
66	168	94	49	22	1	0	0	0	0	0	0	0	0	1	0	Significant stenosis	One vessels	Transradial	0	0	0	0	0	0	RCA	1	0	Xience Alpine	2	4	23	1	1	0	0	0	0	0	0	1	1	1	1	55	30	36.4	0.7	119.923	Recovery to Home
62	150	90	72	23.9	1	0	0	0	0	0	0	0	1	0	0	Significant stenosis	One vessels	Transradial	0	0	0	0	0	0	LAD	1	0	Xience Alpine	2	2.75	20.5	2	1	0	0	1	2	0	0	0	0	1	2	59	30	16.7	0.9	90.8786	Recovery to Home
70	117	70	66	23.7	1	1	0	0	0	1	1	0	0	1	0	Significant stenosis	Three vessels	Transradial	0	0	0	0	0	0	RCA	1	0	Xience Alpine	2	3.5	38	1	1	0	0	1	2	0	0	1	1	2	3	49	30	3.4	1.3	58.0053	Recovery to Home
63	127	78	100	24.7	1	0	0	0	0	0	0	0	0	0	0	Significant stenosis	Two vessels	Transfemoral	0	0	0	0	0	0	LAD	1	0	Xience Alpine	2	3.25	18	1	1	0	0	1	1	0	0	0	0	1	1	53	30	129.8	0.7	121.061	Recovery to Home
74	120	70	76	26.4	1	1	0	1	0	0	0	0	0	0	0	Significant stenosis	One vessels	Transradial	0	0	0	0	0	0	RCA	1	0	Xience Alpine	2	4	33	1	1	0	0	0	0	0	0	1	1	1	1	55	30	41.8	1	77.6352	Recovery to Home
62	164	102	65	25.7	1	0	0	0	0	0	0	0	0	0	0	Significant stenosis	One vessels	Transradial	0	0	0	0	0	0	LAD	1	0	Absorb GT1	1	3.5	23	1	1	0	0	1	1	0	0	0	0	1	1	48	30	88.8	0.9	90.8786	Recovery to Home
44	130	90	84	23.5	1	0	0	0	0	0	0	0	0	1	0	Significant stenosis	Two vessels	Transfemoral	0	0	0	0	0	0	RCA	1	0	Xience Alpine	2	3	28	1	1	0	0	0	0	0	0	1	1	1	1	48	30	300	0.6	155.563	Recovery to Home
72	181	81	73	23	1	1	0	0	0	0	0	0	0	1	0	Significant stenosis	Two vessels	Transradial	0	0	1	0	0	1	LAD	1	0	Xience Alpine	2	3.5	23	1	1	0	0	1	1	1	1	0	0	2	2	55	30	35.9	0.9	88.1614	Recovery to Home
49	100	60	122	24.2	1	0	0	0	0	0	0	0	0	1	0	Significant stenosis	Two vessels	Transfemoral	0	1	1	0	0	1	LCX	1	1	Xience Alpine	2	2.75	30.5	2	1	0	0	0	0	1	1	0	0	1	1	30	30	4.9	0.9	95.3251	Recovery to Home
72	90	50	66	24.4	1	1	0	0	0	0	0	0	0	0	0	Significant stenosis	One vessels	Transradial	0	0	0	0	0	0	RCA	1	0	Xience Alpine	2	4	23	1	1	0	0	0	0	0	0	1	1	1	1	57	30	174.7	0.4	166.764	Recovery to Home
89	162	60	45	23.2	1	1	0	0	0	0	0	0	0	0	0	Significant stenosis	Two vessels	Transfemoral	1	1	0	0	0	0	RCA	1	0	Xience Alpine	2	2.75	23	1	1	0	0	0	0	1	1	1	1	2	2	54	30	61.1	2	24.9346	Recovery to Home
31	170	120	93	26.7	1	0	0	0	0	0	0	0	0	0	0	Significant stenosis	One vessels	Transfemoral	0	1	1	0	0	1	LAD	1	1	Absorb GT1	1	3	12	1	1	0	0	1	1	0	0	0	0	1	1	39	30	300	0.8	119.84	Recovery to Home
64	140	80	80	23.5	1	0	0	1	0	0	0	0	0	1	0	Significant stenosis	One vessels	Transradial	1	0	0	0	0	0	LAD	1	1	Xience Alpine	2	3	33	1	1	0	0	1	1	0	0	0	0	1	1	57	30	75.95	1	79.9574	Recovery to Home
87	100	60	63	21.9	1	0	0	0	0	0	0	0	0	0	0	Significant stenosis	Two vessels	Transradial	0	0	0	0	0	0	LAD	1	1	Xience Alpine	2	2.875	25.5	2	1	0	0	1	2	0	0	0	0	1	2	50	30	43.85	0.5	124.046	Recovery to Home
42	210	134	96	29.4	1	1	1	0	0	0	0	0	1	1	1	Significant stenosis	Three vessels	Transradial	0	0	0	0	0	0	LCX	1	1	Xience Alpine	2	2.75	18	1	1	0	0	0	0	1	1	0	0	1	1	54	30	65.7	0.7	131.447	Recovery to Home
87	137	80	120	17.6	1	1	0	0	0	0	0	0	0	0	0	Significant stenosis	Two vessels	Transradial	0	1	0	0	0	0	LCX	1	0	Xience Alpine	2	3	15	1	1	0	0	1	1	1	1	0	0	2	2	33	30	64.5	0.8	72.1155	Recovery to Home
64	60	40	41	23.6	3	1	0	0	0	0	0	0	0	0	0	Significant stenosis	One vessels	Transradial	0	0	0	0	0	0	LCX	1	0	Absorb GT1	1	3.5	18	1	1	0	0	0	0	1	1	0	0	1	1	39	30	300	1.1	71.6294	Recovery to Home
79	128	70	77	24.9	1	0	0	0	0	0	0	0	0	0	0	Significant stenosis	One vessels	Transradial	0	0	0	0	0	0	LCX	1	1	Xience Alpine	2	2.5	28	1	1	0	0	0	0	1	1	0	0	1	1	55	30	172.6	1	76.6116	Recovery to Home
79	144	86	73	24	1	1	1	0	0	0	0	0	0	0	0	Significant stenosis	One vessels	Transfemoral	0	0	0	0	0	0	LCX	1	0	Xience Alpine	2	3.25	23	1	1	0	0	0	0	1	1	0	0	1	1	59	30	36.9	0.7	115.625	Recovery to Home
45	140	84	76	26.1	1	0	0	0	0	0	0	0	0	1	0	Significant stenosis	One vessels	Transfemoral	0	0	0	0	0	0	LAD	1	1	Xience Alpine	2	3.25	23	1	1	0	0	1	1	0	0	0	0	1	1	50	30	300	0.8	111.108	Recovery to Home
74	140	100	20	24	1	0	0	0	0	0	0	0	0	0	0	Significant stenosis	Two vessels	Transradial	0	0	0	0	0	0	LAD	1	0	Xience Alpine	2	2.75	33	1	1	0	0	1	1	1	2	0	0	2	3	48	30	74.41	0.6	103.867	Recovery to Home
77	120	80	67	20.8	1	1	0	0	0	0	0	0	0	0	0	Significant stenosis	Two vessels	Transfemoral	0	0	0	0	0	0	LCX	1	0	Xience Alpine	2	2.75	23	1	1	0	0	1	1	1	1	0	0	2	2	55	30	219.5	0.6	103.032	Recovery to Home
70	120	80	109	21.1	3	1	0	0	0	0	0	0	0	0	0	Significant stenosis	Three vessels	Transradial	0	1	0	0	0	0	LAD	1	0	Xience Alpine	2	2.5	18	1	1	0	0	1	1	1	1	1	1	3	3	30	30	10.3	2.5	20.2367	Recovery to Home
81	100	60	73	20.5	1	0	0	0	0	0	0	0	0	0	0	Significant stenosis	Two vessels	Transradial	0	0	0	0	0	0	LAD	1	0	Xience Alpine	2	3	28	1	1	0	0	1	1	0	0	0	0	1	1	45	30	9.75	0.8	73.1692	Recovery to Home
63	130	70	70	20.8	1	0	0	0	0	0	0	0	0	1	0	Significant stenosis	One vessels	Transradial	0	0	0	0	0	0	LAD	1	0	Xience Alpine	2	2.625	30.5	2	1	0	0	1	2	0	0	0	0	1	2	50	30	3.2	0.8	103.772	Recovery to Home
42	190	120	105	26.4	1	0	0	0	0	0	0	0	0	1	0	Significant stenosis	One vessels	Transfemoral	1	1	0	0	0	0	LAD	1	1	Xience Alpine	2	3	28	1	1	0	0	1	1	0	0	0	0	1	1	48	30	70.7	0.7	131.447	Recovery to Home
62	95	60	42	19.9	1	0	0	0	0	0	0	0	0	0	0	Significant stenosis	Two vessels	Transfemoral	0	0	0	0	0	0	RCA	1	1	Xience Alpine	2	3	23	1	0	0	0	1	1	0	0	1	1	2	2	59	30	188.1	0.9	90.8786	Recovery to Home
50	142	94	86	35.3	1	1	0	0	0	0	0	0	0	1	0	Significant stenosis	Two vessels	Transradial	0	0	0	0	0	0	LAD	1	1	Xience Alpine	2	3	23	2	1	0	0	1	2	0	0	0	0	1	2	56	30	16.6	0.8	108.757	Recovery to Home
72	100	50	80	21.9	1	1	0	0	0	0	0	0	0	0	0	Significant stenosis	Two vessels	Transradial	1	1	0	0	0	0	RCA	1	1	Xience alpine	2	2.75	28	1	1	0	0	0	0	1	1	1	1	2	2	61	58.3	56.22	1.2	61.6075	Recovery to Home
60	174	112	80	21.7	1	1	0	0	0	0	0	0	0	1	0	Spasm in Erg/Ach	Two vessels	Transradial	0	0	0	0	0	0	LAD	1	0	Xience Alpine	2	3.5	28	2	1	0	0	1	2	0	0	1	1	2	3	56	30	190.08	0.7	122.266	Recovery to Home
76	156	71	81	19.2	1	0	0	0	0	0	0	0	0	0	0	Significant stenosis	Three vessels	Transradial	0	0	0	0	0	0	RCA	0	0	Xience Alpine	2	3.25	38	1	1	0	0	1	1	1	1	1	1	3	3	59	30	44.3	0.6	139.226	Recovery to Home
51	140	80	110	30.1	3	0	0	0	0	0	0	0	0	1	0	Significant stenosis	One vessels	Transfemoral	0	0	0	0	0	0	RCA	1	1	Xience Alpine	2	3.25	38	1	1	0	0	0	0	0	0	1	1	1	1	54	30	26.41	0.7	126.367	Recovery to Home
78	150	80	71	27.7	1	1	1	1	0	0	0	0	0	0	0	Significant stenosis	Two vessels	Transradial	0	0	0	0	0	0	LAD	1	0	Xience Alpine	2	3.5	33	1	1	0	0	1	1	1	1	0	0	2	2	59	30	34.1	0.7	115.924	Recovery to Home
59	130	76	80	25.4	1	0	0	0	0	0	0	0	0	1	0	Significant stenosis	One vessels	Transfemoral	0	0	0	0	0	0	LAD	1	1	Xience Alpine	2	3.5	33	1	1	0	0	1	1	0	0	0	0	1	1	41	30	300	70	44.0648	Recovery to Home
56	140	80	81	23.7	3	0	1	0	0	0	0	0	0	0	0	Significant stenosis	Two vessels	Transradial	0	0	0	0	0	0	LAD	1	0	Xience Alpine	2	3.25	30.5	2	1	0	0	1	2	1	1	0	0	2	3	56	30	1.6	0.9	92.7758	Recovery to Home
44	180	120	68	25.5	1	1	0	1	0	0	0	0	0	0	0	Significant stenosis	Three vessels	Transradial	0	0	1	0	0	1	LCX	1	1	Xience Alpine	2	2.75	38	1	1	0	0	1	2	1	1	1	1	3	4	48	30	300	0.7	130.211	Recovery to Home
78	100	60	62	20.8	1	0	1	0	0	0	0	0	0	1	0	Significant stenosis	Left main	Transradial	0	0	1	0	0	1	Left main	1	0	Xience Alpine	2	3.5	18	1	0	1	1	0	0	0	0	0	0	1	1	65	30	11	0.7	115.924	Recovery to Home
47	110	70	50	22	1	0	0	0	0	0	0	0	0	1	0	Significant stenosis	Two vessels	Transfemoral	0	0	0	0	0	0	RCA	1	1	Xience Alpine	2	2.75	23	1	1	0	0	0	0	0	0	1	1	1	1	55	30	85.7	0.7	128.48	Recovery to Home
45	140	80	64	28.4	1	1	0	0	0	0	0	0	0	1	0	Significant stenosis	Two vessels	Transradial	0	1	0	0	0	0	RCA	1	0	Xience Alpine	2	3.5	23	1	1	0	0	0	0	0	0	1	1	1	1	62	30	8	0.7	129.619	Recovery to Home
56	107	68	73	23.5	1	0	1	1	0	0	0	0	0	0	1	Significant stenosis	Two vessels	Transradial	0	0	0	0	0	0	LCX	1	0	Xience Alpine	2	3.25	38	1	1	0	0	0	0	1	1	1	1	2	2	54	30	23.2	0.6	148.13	Recovery to Home
68	168	98	91	23.5	1	1	0	0	0	0	0	0	0	1	0	Significant stenosis	One vessels	Transfemoral	0	0	0	0	0	0	LAD	1	1	Xience Alpine	2	3.25	18	1	1	0	0	1	1	0	0	0	0	1	1	40	30	300	0.9	89.1903	Recovery to Home
72	110	70	90	27.1	1	1	1	0	0	0	0	0	0	0	0	Significant stenosis	Three vessels	Transfemoral	0	0	0	0	0	0	RCA	1	0	Xience Alpine	2	3.25	38	1	1	0	0	1	2	1	1	1	1	3	4	59.7	2.33	5.02	4.2	14.5137	Recovery to Home
69	117	76	70	24.5	3	0	0	0	0	0	0	0	0	0	0	Significant stenosis	Two vessels	Transfemoral	0	0	0	0	0	0	LAD	1	1	Xience Alpine	2	3	23	1	1	0	0	1	1	0	0	0	0	1	1	44	30	296.3	0.7	118.846	Recovery to Home
82	97	57	90	20.1	1	1	0	0	0	0	0	0	0	0	0	Significant stenosis	One vessels	Transradial	0	0	0	0	0	0	RCA	1	0	Xience Alpine	2	3	18	1	1	0	0	1	1	0	0	1	1	2	2	61	30	3.6	2.2	22.7121	Recovery to Home
79	130	76	104	20.4	3	0	0	0	0	0	0	0	0	0	0	Significant stenosis	Three vessels	Transfemoral	0	0	0	0	0	0	RCA	1	0	Xience Alpine	2	3.125	23	2	1	0	0	1	1	1	1	1	2	3	4	48	30	53.9	1	76.6116	Recovery to Home
53	200	100	102	22.4	1	1	1	1	0	0	0	0	0	1	0	Significant stenosis	Two vessels	Transfemoral	0	0	0	0	0	0	LAD	1	1	Xience Alpine	2	3	33	1	1	0	0	1	1	0	0	0	0	1	1	49	30	50.4	0.7	125.384	Recovery to Home
68	120	80	66	24.2	3	0	0	0	1	0	1	0	0	0	0	Significant stenosis	Two vessels	Transfemoral	1	0	0	0	0	0	LAD	1	0	Xience Alpine	2	3	38	1	1	0	0	1	1	0	0	0	0	1	1	26	30	230.2	0.8	102.176	Recovery to Home
57	180	100	113	25.8	1	1	0	0	0	0	0	0	0	1	0	Significant stenosis	Two vessels	Transfemoral	0	0	0	0	0	0	LAD	1	1	Xience Alpine	2	3.5	33	1	1	0	0	1	1	0	0	0	0	1	1	30	30	259.3	0.8	105.902	Recovery to Home
61	120	70	76	25.7	1	0	0	0	0	0	0	0	0	0	0	Significant stenosis	One vessels	Transradial	0	0	0	0	0	0	LAD	1	0	Xience Alpine	2	3	38	1	1	0	0	1	1	0	0	0	0	1	1	56	30	243.8	0.8	104.454	Recovery to Home
52	140	100	125	34	3	1	1	1	0	0	0	0	0	1	1	Significant stenosis	One vessels	Transradial	1	1	0	0	0	0	RCA	1	1	Xience Alpine	2	2.75	23	1	1	0	0	0	0	0	0	1	1	1	1	37	30	17.9	1.2	67.5755	Recovery to Home
53	130	80	69	26.2	3	1	0	1	0	0	0	0	0	1	0	Significant stenosis	Three vessels	Transfemoral	0	0	0	0	0	0	LAD	1	1	Xience Alpine	2	2.875	20.5	2	1	0	0	1	2	1	1	0	0	2	3	41	30	300	1	83.0778	Recovery to Home
61	130	90	95	24.9	1	0	0	0	0	0	0	0	0	1	0	Significant stenosis	One vessels	Transfemoral	0	0	0	0	0	0	RCA	1	1	Xience Alpine	2	3.25	18	1	1	0	0	0	0	0	0	1	1	1	1	58	30	204.3	0.8	104.454	Recovery to Home
54	148	102	108	24.8	1	0	0	0	0	0	0	0	0	1	0	Significant stenosis	Two vessels	Transfemoral	0	0	0	0	0	0	LAD	1	1	Xience Alpine	2	3	18	1	1	0	0	1	1	0	0	1	1	2	2	53	30	282.1	0.9	93.4633	Recovery to Home
55	130	80	67	22.5	1	0	0	0	0	0	0	0	0	0	0	Significant stenosis	Three vessels	Transfemoral	0	0	0	0	0	0	LAD	1	0	xience alpine	2	3	23	1	1	0	0	1	1	0	0	0	0	1	1	53	30	124	1	82.4554	Recovery to Home
75	125	75	80	24	1	1	1	0	0	0	0	0	0	0	0	Spasm in Erg/Ach	One vessels	Transradial	1	0	1	1	0	1	LAD	1	1	Xience Alpine	2	2.75	19	2	1	0	0	1	2	0	0	0	0	1	2	62	30	80.5	0.5	127.84	Recovery to Home
72	160	60	133	27.2	1	1	0	0	0	0	0	0	0	0	0	Significant stenosis	Two vessels	Transfemoral	1	1	0	0	0	0	LAD	1	0	Xience Alpine	2	3	18	1	1	0	0	1	1	1	1	0	0	2	2	40	30	231.6	0.8	100.997	Death
72	170	90	67	26.6	1	0	0	1	0	0	0	0	0	0	0	Significant stenosis	One vessels	Transfemoral	0	0	0	0	0	0	LCX	1	1	Xience Alpine	2	2.75	28	1	1	0	0	0	0	1	1	0	0	1	1	45	30	189.8	0.6	140.763	Recovery to Home
66	96	56	50	24.4	1	1	1	0	0	0	0	0	0	0	0	Significant stenosis	One vessels	Transfemoral	1	1	0	0	0	0	RCA	1	1	Xience Alpine	2	3.25	23	1	1	0	0	0	0	0	0	1	1	1	1	55	30	108.4	1.6	34.2764	Recovery to Home
45	120	80	74	21.3	1	0	0	1	0	0	0	0	0	1	0	Significant stenosis	One vessels	Transfemoral	0	1	1	0	0	1	LAD	1	0	Xience Alpine	2	3.5	28	1	1	0	0	1	1	0	0	0	0	1	1	49	30	102.9	0.6	154.855	Recovery to Home
44	140	70	107	21.3	1	1	0	0	0	0	0	0	0	0	0	Significant stenosis	One vessels	Transfemoral	0	0	0	0	0	0	RCA	1	0	Xience Alpine	2	3.25	33	1	1	0	0	0	0	0	0	1	1	1	1	56	30	108.8	0.8	111.616	Recovery to Home
51	175	105	71	29.4	1	0	0	0	0	0	0	0	0	0	0	Significant stenosis	Two vessels	Transradial	0	0	0	0	0	0	LAD	1	1	Xience Alpine	2	3.5	24	1	1	0	0	1	1	0	0	0	0	1	1	54	30	45	0.8	108.32	Recovery to Home
59	100	60	60	22.5	1	0	0	0	0	0	0	0	0	1	0	Significant stenosis	One vessels	Transfemoral	0	1	0	0	0	0	LCX	1	0	xience alpine	2	3.5	23	1	1	0	0	0	0	1	2	0	0	1	2	53	15.15	13.2	1.1	72.822	Recovery to Home
68	160	100	79	21.5	1	0	0	0	0	0	0	0	0	0	0	Significant stenosis	One vessels	Transfemoral	0	0	0	0	0	0	LAD	1	1	alpine	2	2.5	28	1	1	0	0	1	1	0	0	0	0	1	1	62	57.14	83	0.9	89.1903	Recovery to Home
69	130	80	103	29.1	1	1	1	1	0	1	1	0	0	0	0	Significant stenosis	One vessels	Transfemoral	0	0	0	0	0	0	RCA	0	1	alpine	2	4	18	1	1	0	0	0	0	0	0	1	1	1	1	60	83.06	109.4	2.5	28.2363	Death
55	151	75	63	22.8	1	0	0	0	0	0	0	0	0	1	0	Significant stenosis	Left main	Transfemoral	0	0	1	0	0	1	Left main	1	0	xinece alpine	2	3.5	18	1	1	1	1	0	0	1	1	0	0	2	2	60	30	10.81	1.2	66.8104	Recovery to Home
51	136	91	89	23.6	1	0	0	0	0	0	0	0	0	1	0	Significant stenosis	Two vessels	Transfemoral	0	1	0	0	0	0	LAD	0	1	xience alpine	2	3	28	1	1	0	0	1	1	1	1	0	0	2	2	44.3	30	300	0.9	94.5541	Recovery to Home
81	137	81	90	22.2	3	1	0	0	0	0	0	0	0	0	0	Significant stenosis	Three vessels	Transfemoral	0	0	0	0	0	0	LCX	1	1	xience alpine	2	2.625	25.5	2	1	0	0	0	0	1	2	0	0	1	2	45	30	47.41	0.9	63.8702	Recovery to Home
50	158	109	77	27.9	1	0	0	0	0	0	0	0	1	0	0	Significant stenosis	One vessels	Transfemoral	0	1	0	0	0	0	LAD	1	1	xience alpine	2	3.25	23	1	1	0	0	1	1	0	0	0	0	1	1	40	30	300	1	84.0663	Recovery to Home
61	160	106	77	26.6	1	1	0	0	0	0	0	0	0	0	0	Significant stenosis	One vessels	Transfemoral	0	1	0	0	0	0	LAD	1	1	xience alpine	2	2.75	38	1	1	0	0	1	1	0	0	0	0	1	1	43.8	30	242.2	0.8	77.5049	Recovery to Home
78	104	63	43	24.4	1	1	0	0	0	0	0	0	0	0	0	Significant stenosis	Left main	Transfemoral	0	0	0	0	0	0	RCA	1	1	xience alpine	2	3.08333	26.3333	3	1	0	0	0	0	0	0	1	3	1	3	63.1	30	210.8	0.9	64.3614	Recovery to Home
34	116	80	70	29.1	1	0	0	0	0	0	0	0	0	1	1	Significant stenosis	One vessels	Transfemoral	0	0	1	0	0	1	RCA	1	1	xience alpine	2	3	23	1	1	0	0	0	0	0	0	1	1	1	1	61.8	30	122.5	1	90.9123	Recovery to Home
44	194	105	70	34.1	1	0	0	0	0	0	0	0	0	0	0	Significant stenosis	One vessels	Transfemoral	0	0	1	0	0	1	LCX	0	1	xinece alpine	2	3.75	19	2	1	0	0	0	0	1	2	0	0	1	2	40.5	30	54.74	1.1	77.2903	Recovery to Home
44	167	61	67	24.7	1	0	0	0	0	0	0	0	0	0	0	Significant stenosis	One vessels	Transfemoral	0	0	1	0	0	1	LCX	0	1	Xience Alpine	2	3.25	23	1	1	0	0	0	0	1	1	0	0	1	1	61	30	24.04	1.1	77.2903	Recovery to Home
42	116	76	64	23.3	1	0	1	0	0	0	0	0	0	1	0	Significant stenosis	Three vessels	Transfemoral	0	1	0	0	0	0	RCA	1	1	xience alpine	2	4	33	1	1	0	0	0	0	0	0	1	1	1	1	64.6	30	109	1.2	70.5697	Recovery to Home
39	130	85	54	26.2	1	0	0	0	0	0	0	0	0	1	0	Significant stenosis	One vessels	Transfemoral	1	1	1	0	0	1	RCA	1	1	xience alpine	2	4	23	1	1	0	0	0	0	0	0	1	1	1	1	68.2	30	213	1.3	65.3185	Recovery to Home
67	149	95	55	18.6	1	1	0	0	0	0	0	0	0	1	0	Significant stenosis	One vessels	Transfemoral	0	0	1	0	0	1	LAD	1	1	xience alpine	2	4	28	1	1	0	0	1	1	0	0	0	0	1	1	73.08	30	5.1	0.8	102.483	Recovery to Home
48	111	85	72	23.3	1	1	0	0	0	0	0	0	0	0	0	Significant stenosis	One vessels	Transfemoral	0	1	0	0	0	0	RCA	1	1	xience alpine	2	3	15	1	1	0	0	0	0	0	0	1	1	1	1	65.8	30	141.8	1.3	62.6225	Recovery to Home
43	107	53	56	32	1	1	0	1	0	0	0	0	0	1	0	Significant stenosis	Two vessels	Transfemoral	0	0	1	0	0	1	RCA	1	1	xience alpine	2	4	23	1	1	0	0	1	1	0	0	1	1	2	2	59.8	30	859	1	86.68	Recovery to Home
54	223	140	78	25	1	0	0	0	0	0	0	0	0	0	0	Significant stenosis	One vessels	Transfemoral	0	0	0	0	1	1	LCX	1	1	xience alpine	2	4	33	1	1	0	0	0	0	1	1	0	0	1	1	68.3	30	20.54	1.1	74.1429	Recovery to Home
49	162	100	80	29.1	1	0	0	0	0	0	0	0	0	1	0	Significant stenosis	Two vessels	Transfemoral	0	0	1	0	0	1	LAD	1	1	xience alpine	2	4	33	1	1	0	0	1	1	0	0	0	0	1	1	50.9	30	300	1	84.4118	Recovery to Home
66	137	94	125	24.1	3	1	0	0	0	0	0	0	0	1	0	Significant stenosis	Three vessels	Transfemoral	0	0	1	0	0	1	LAD	1	1	xience alpine	2	2.66667	28	3	1	0	0	1	3	0	0	0	0	1	3	35	30	128.1	1.3	58.7023	Recovery to Home
60	113	79	70	25.5	1	0	0	0	0	0	0	0	0	0	0	Significant stenosis	Two vessels	Transfemoral	0	1	1	0	0	1	LAD	1	1	xience alpine	2	4	33	1	1	0	0	1	1	0	0	0	0	1	1	32	30	300	1.1	72.574	Recovery to Home
60	206	104	62	21.5	1	0	0	0	0	0	0	0	0	1	0	Significant stenosis	Two vessels	Transfemoral	0	1	0	0	1	1	LAD	1	1	xience alpine	2	3.5	33	1	1	0	0	1	1	0	0	1	2	2	3	48.3	30	44.03	1.3	59.8491	Recovery to Home
64	187	105	68	22.1	1	0	0	0	0	0	0	0	0	0	0	Significant stenosis	One vessels	Transfemoral	0	0	1	0	0	1	LAD	1	1	xience alpine	2	4	23	1	1	0	0	1	1	0	0	0	0	1	1	69.5	30	18.33	1.1	71.6294	Recovery to Home
50	153	72	74	29.7	1	1	0	0	0	0	0	0	0	0	0	Significant stenosis	Three vessels	Transfemoral	0	1	1	0	1	1	LAD	1	1	xience alpine	2	3.25	33	2	1	0	0	1	2	1	2	0	0	2	4	55.2	30	190.7	1.3	62.1057	Recovery to Home
70	154	90	92	23.2	1	1	0	0	0	0	0	0	0	0	0	Significant stenosis	One vessels	Transfemoral	0	0	0	0	0	0	LCX	1	1	xience alpine	2	2.5	20	1	1	0	0	0	0	1	1	0	0	1	1	59	30	39.3	1.6	47.4223	Recovery to Home
66	148	89	48	23.8	1	1	0	0	0	0	0	0	0	0	0	Significant stenosis	Two vessels	Transfemoral	0	0	1	0	0	1	LAD	1	1	xience alpine	2	2.5	38	1	1	0	0	1	1	1	1	0	0	2	2	56.9	30	40	1.1	71.1833	Recovery to Home
58	108	69	103	24	1	0	0	0	1	0	1	0	0	0	0	Significant stenosis	Two vessels	Transradial	0	1	0	0	0	0	LAD	1	1	Xience alpine	2	3.25	18	1	1	0	0	1	1	0	0	0	0	1	1	47	11.98	62.4	1.29	60.8018	Recovery to Home
65	120	87	117	18.6	1	0	0	0	0	0	0	0	0	1	0	Significant stenosis	One vessels	Transradial	0	0	0	0	0	0	LAD	1	0	Absorb GT1	1	3.5	23	1	1	0	0	1	1	0	0	0	0	1	1	37	74	63.2	1.26	61.0469	Recovery to Home
53	177	118	92	23	1	0	0	0	0	0	0	0	0	0	0	Significant stenosis	One vessels	Transradial	0	0	0	0	0	0	LAD	1	0	Absorb	1	3.5	28	1	1	0	0	1	1	0	0	0	0	1	1	64	10.6	54.6	0.92	91.469	Recovery to Home
41	143	94	80	22.8	1	0	0	0	0	0	0	0	0	1	0	Significant stenosis	One vessels	Transradial	0	1	0	0	0	0	LAD	1	1	Absorb	1	3.5	18	1	1	0	0	1	1	0	0	0	0	1	1	55	30	40	1.27	66.4245	Recovery to Home
75	123	72	78	22.4	1	0	0	0	1	0	1	0	0	1	0	Significant stenosis	Three vessels	Transradial	0	1	0	0	0	0	LAD	1	1	xience	2	2.625	25.5	2	1	0	0	1	2	0	0	0	0	1	2	35	72	304	1.09	52.0103	Recovery to Home
77	112	69	100	22.2	2	1	1	0	0	0	0	0	0	0	0	Significant stenosis	Three vessels	Transradial	0	0	0	0	0	0	LAD	1	0	xience	2	3	28	1	1	0	0	1	1	0	0	0	0	1	1	60	4.92	11.6	1	57.1425	Recovery to Home
47	142	92	72	23.5	1	0	0	0	0	0	0	0	0	1	0	Significant stenosis	Two vessels	Transradial	0	1	0	0	0	0	LAD	1	0	ABSORB	1	3.5	18	1	1	0	0	1	1	1	1	0	0	2	2	45	18	76.3	1	85.1289	Recovery to Home
53	145	82	78	23.8	1	1	1	0	0	0	0	0	0	1	0	Significant stenosis	Two vessels	Transradial	0	0	0	0	0	0	RCA	1	1	ABSORB	1	3.5	18	1	1	0	0	0	0	0	0	1	1	1	1	63	22.86	196.1	1.1	74.4248	Recovery to Home
54	106	72	72	24.6	1	0	1	0	0	0	0	0	0	1	1	Significant stenosis	Three vessels	Transradial	0	0	0	0	0	0	RCA	1	1	XIENCE ALPINE	2	3.5	23	1	1	0	0	1	2	0	0	1	1	2	3	62	17.69	116.1	0.8	107.071	Recovery to Home
58	116	100	76	24.5	1	0	0	0	0	0	0	0	0	0	0	Significant stenosis	Two vessels	Transradial	0	0	0	0	0	0	RCA	1	1	Absorb GT1	1	3.5	28	1	1	0	0	0	0	0	0	1	1	1	1	60	14.99	97.6	0.8	105.529	Recovery to Home
67	136	85	70	19	1	0	0	0	0	0	0	0	0	1	1	Significant stenosis	One vessels	Transradial	0	1	0	0	0	0	LAD	1	1	ABSORB	1	3	28	1	1	0	0	1	1	0	0	0	0	1	1	56	31.44	169	0.8	102.483	Recovery to Home
67	128	80	80	21.3	1	0	1	0	0	0	0	0	0	0	0	Significant stenosis	Two vessels	Transradial	0	1	0	0	0	0	LCX	1	1	xience alpine	2	3	23	1	1	0	0	0	0	1	1	0	0	1	1	49	73.1	128.8	0.5	176.282	Recovery to Home
62	158	108	98	26.4	1	1	0	0	0	0	0	0	0	1	0	Significant stenosis	One vessels	Transradial	0	0	0	0	0	0	LCX	1	0	Absorb GT1	1	3.5	12	1	1	0	0	0	0	1	1	0	0	1	1	64	9.68	47	1.3	59.452	Recovery to Home
45	146	83	82	24	1	1	1	0	0	0	0	0	0	1	0	Significant stenosis	Two vessels	Transradial	0	0	0	0	0	0	RCA	0	0	Absorb GT1	1	3.5	18	1	1	0	0	0	0	0	0	1	1	1	1	58	2.34	11.4	0.8	111.108	Recovery to Home
54	105	56	88	23.2	2	0	0	0	0	0	0	0	0	1	0	Significant stenosis	Three vessels	Transradial	0	1	0	0	0	0	LAD	1	1	Absorb GT1	1	3.5	23	1	1	0	0	1	1	0	0	1	1	2	2	25	73	137.8	2.6	27.4763	Recovery to Home
48	176	115	84	24.2	1	0	0	0	0	0	0	0	0	1	0	Significant stenosis	Two vessels	Transradial	0	0	1	0	0	1	LAD	1	0	Absorb GT1	1	3.5	20.5	2	1	0	0	1	2	0	0	0	0	1	2	56	0.87	5.2	0.9	95.7249	Recovery to Home
54	171	106	95	24	1	0	0	0	0	0	0	0	0	0	0	Significant stenosis	Two vessels	Transradial	0	0	0	0	0	0	LAD	1	1	XIENCE ALPINE	2	3.5	28	1	1	0	0	1	1	0	0	1	1	2	2	55	12.95	104.4	0.9	93.4633	Recovery to Home
48	104	37	106	25.2	1	0	0	0	0	0	0	0	0	1	0	Significant stenosis	One vessels	Transradial	0	1	1	0	0	1	LAD	1	1	Absorb GT1	1	3.5	28	1	1	0	0	1	1	0	0	0	0	1	1	54	34.23	239.6	1	84.7659	Recovery to Home
41	159	105	85	31.6	1	0	1	0	0	0	0	0	0	1	0	Significant stenosis	Three vessels	Transradial	0	1	0	0	0	0	RCA	1	1	Absorb GT1	1	3.5	23	1	1	0	0	0	0	0	0	1	1	1	1	55	67.34	280.8	0.9	98.8375	Recovery to Home
71	139	88	85	20	1	0	0	0	0	0	0	0	0	0	0	Significant stenosis	Two vessels	Transradial	0	1	0	0	0	0	LAD	1	1	xience alpine	2	3.25	28	1	1	0	0	1	1	0	0	0	0	1	1	29	74	304	0.7	87.6735	Recovery to Home
49	146	119	65	23.9	1	0	0	0	0	0	0	0	0	1	0	Significant stenosis	One vessels	Transradial	0	0	0	0	0	0	LAD	1	0	Absorb GT1	1	3.5	23	1	1	0	0	1	1	0	0	0	0	1	1	68	2.19	26.5	0.8	109.204	Recovery to Home
64	108	68	74	24	2	1	0	0	0	0	0	0	0	0	0	Significant stenosis	One vessels	Transradial	0	1	0	0	0	0	LAD	1	0	Absorb GT1	1	3	18	1	1	0	0	1	1	0	0	0	0	1	1	36	15.74	141.8	1.3	59.0701	Recovery to Home
39	101	67	92	22	1	0	0	0	0	0	0	0	0	0	0	Significant stenosis	One vessels	Transradial	0	1	0	0	0	0	LAD	0	1	Absorb GT1	1	3.5	18	1	1	0	0	1	1	0	0	0	0	1	1	34	74	304	1.3	65.3185	Recovery to Home
50	120	70	88	23.3	1	1	0	0	0	0	0	0	0	1	0	Significant stenosis	One vessels	Transradial	0	0	0	0	0	0	LCX	1	0	Absorb GT1	1	3	23	1	1	0	0	0	0	1	1	0	0	1	1	64	1.53	10.5	0.9	94.935	Recovery to Home
50	238	135	118	23.4	1	0	0	0	0	0	0	0	0	0	0	Significant stenosis	One vessels	Transradial	0	0	0	0	0	0	LAD	1	0	Absorb GT1	1	3.5	12	1	1	0	0	1	1	0	0	0	0	1	1	58	9.04	69.6	1	84.0663	Recovery to Home
65	158	90	82	23.7	1	1	1	0	0	1	1	0	0	1	0	Significant stenosis	Two vessels	Transradial	0	0	0	0	0	0	LCX	1	0	Absorb GT1	1	3.5	23	1	1	0	0	0	0	1	1	0	0	1	1	62	32.29	167.8	0.7	89.2591	Recovery to Home
62	145	82	80	21.9	2	0	0	0	0	0	0	0	0	0	0	Significant stenosis	One vessels	Transradial	0	0	0	0	0	0	LAD	1	1	Absorb GT1	1	3.5	23	1	1	0	0	1	1	0	0	0	0	1	1	45	39.23	252.2	0.8	77.2495	Recovery to Home
63	126	82	62	19.9	1	0	0	0	0	0	0	0	0	1	0	Significant stenosis	One vessels	Transradial	0	0	0	0	0	0	LAD	1	0	Absorb GT1	1	3.5	18	1	1	0	0	1	1	0	0	0	0	1	1	68	0.58	8.1	0.7	121.061	Recovery to Home
50	176	130	74	24.6	1	0	0	0	0	0	0	0	0	1	0	Significant stenosis	Two vessels	Transradial	0	1	0	0	0	0	LAD	1	1	xience alpine	2	3.25	33	1	1	0	0	1	1	0	0	0	0	1	1	40	73	300	1.6	48.8728	Recovery to Home
65	128	87	71	24.8	1	1	0	0	0	0	0	0	0	1	0	Significant stenosis	Two vessels	Transradial	0	1	0	0	0	0	LCX	1	1	XIENCE ALPINE	2	3.375	30.5	2	1	0	0	0	0	1	2	0	0	1	2	53	44.86	225.6	1.1	71.4043	Recovery to Home
71	130	80	128	16.7	4	0	0	0	0	0	0	0	0	1	1	Significant stenosis	Two vessels	Transfemoral	0	0	0	0	0	0	LAD	1	1	Xience alpine	2	3	28	1	1	0	0	1	1	0	0	0	0	1	1	48	30	300	0.9	88.4121	Recovery to Home
66	112	65	99	21.6	1	1	1	0	0	0	0	0	0	0	1	Significant stenosis	Three vessels	Transradial	0	0	0	0	0	0	RCA	1	1	Xience alpine	2	3	38	1	1	0	0	1	1	0	0	1	1	2	2	68.9	30	5	0.5	131.201	Recovery to Home
60	110	70	76	24.4	1	0	1	0	0	0	0	0	0	1	1	Significant stenosis	One vessels	Transradial	0	0	0	0	0	0	LAD	0	0	Xience alpine	2	3.5	23	1	1	0	0	1	1	0	0	0	0	1	1	55.2	30	40.5	1	61.1819	Recovery to Home
70	110	70	108	24.8	1	0	0	0	0	0	0	0	0	1	0	Significant stenosis	One vessels	Transradial	0	0	0	0	0	0	LAD	1	0	Xience alpine	2	3	38	1	1	0	0	1	1	0	0	0	0	1	1	71.1	30	45.4	0.9	88.667
69	130	90	76	21	1	0	0	0	0	0	0	0	0	1	0	Significant stenosis	One vessels	Transfemoral	0	0	1	0	0	1	LAD	0	0	Xience Alpine	2	4	23	1	1	0	0	1	1	0	0	0	0	1	1	44	30	5.2	0.9	88.9264	Recovery to Home
46	179	107	70	28.5	1	1	0	1	0	0	0	0	0	1	1	Significant stenosis	Three vessels	Transradial	0	0	0	0	0	0	LAD	1	0	Xience alpine	2	3.5	28	1	1	0	0	1	1	1	1	0	0	2	2	63.9	30	136.3	0.8	110.613	Recovery to Home
60	160	100	70	25.7	1	1	1	0	0	0	0	0	0	0	1	Significant stenosis	Two vessels	Transfemoral	0	0	0	0	0	0	LAD	1	1	Xience alpine	2	3.25	38	1	1	0	0	1	1	0	0	1	1	2	2	61	30	81.6	0.8	104.805	Recovery to Home
73	139	70	73	15.8	1	0	0	0	0	0	0	0	0	1	0	Significant stenosis	Three vessels	Transradial	0	0	0	0	0	0	LCX	1	1	Xience Alpine	2	2.5	28	1	1	0	0	0	0	1	1	0	0	1	1	37	30	300	0.4	166.297	Recovery to Home
73	150	86	92	23.7	1	0	0	0	0	0	0	0	0	0	1	Significant stenosis	Two vessels	Transfemoral	0	0	0	0	0	0	LAD	1	1	Xience Alpine	2	3.5	23	1	1	0	0	1	1	0	0	0	0	1	1	66	30	384	0.7	87.1805	Recovery to Home
75	130	60	92	23.1	1	1	1	0	0	0	0	0	0	0	0	Significant stenosis	Two vessels	Transradial	0	0	0	0	0	0	RCA	1	0	Xience Alpine	2	3	33	1	1	0	0	1	1	0	0	1	1	2	2	55	30	65.7	0.6	103.584	Recovery to Home
78	130	90	49	22.2	1	1	1	0	0	1	1	0	0	0	0	Significant stenosis	Three vessels	Transfemoral	0	0	0	0	0	0	RCA	1	1	Xience Alpine	2	3	33	1	1	0	0	0	0	0	0	1	1	1	1	76.4	30	38.2	2.9	16.2772	Recovery to Home
43	100	74	86	24.4	2	0	0	0	0	0	0	0	0	1	0	Significant stenosis	One vessels	Transfemoral	0	0	0	0	0	0	LAD	0	0	Xience Alpine	2	3	23	1	1	0	0	1	1	0	0	0	0	1	1	49	30	300	0.8	112.138	Recovery to Home
70	156	93	117	25.7	1	1	0	0	0	0	0	0	0	0	0	Significant stenosis	One vessels	Transfemoral	0	0	1	0	0	1	LAD	1	0	Xiennce Alpine	2	3.66667	28	3	1	0	0	1	3	0	0	0	0	1	3	52	30	147.1	0.6	105.045	Recovery to Home
56	159	79	79	27.5	2	0	0	1	0	1	0	0	0	0	0	Significant stenosis	One vessels	Transfemoral	0	0	0	0	0	0	LAD	1	1	Xience Alpine	2	3.25	28	1	1	0	0	1	1	0	0	0	0	1	1	72	30	157.9	0.7	123.99	Recovery to Home
50	137	89	97	28.3	1	1	0	1	0	0	0	0	0	1	0	Significant stenosis	One vessels	Transfemoral	0	0	0	0	0	0	LAD	0	1	Xience alpine	2	3.5	23	1	1	0	0	1	1	0	0	0	0	1	1	47	30	245.7	0.8	108.757	Recovery to Home
83	107	58	60	20.2	2	1	1	0	0	0	0	0	0	0	0	Significant stenosis	Two vessels	Transradial	1	1	0	0	0	0	LAD	1	1	Xience Alpine	2	2.75	23	1	1	0	0	1	1	0	0	0	0	1	1	39	30	266.7	0.7	114.471	Recovery to Home
65	130	90	104	22.5	1	0	1	0	1	0	1	0	0	0	0	Significant stenosis	Two vessels	Transfemoral	0	1	0	0	0	0	LAD	1	0	Xience alpine	2	3.5	28	1	1	0	0	1	1	0	0	0	0	1	1	59	30	28.8	0.8	103.116	Recovery to Home
61	105	53	55	24.8	1	1	0	0	0	0	0	0	0	0	0	Significant stenosis	Three vessels	Transradial	0	0	0	0	0	0	RCA	1	1	Xience alpine	2	3.08333	31.3333	3	1	0	0	1	1	0	0	1	3	2	4	59.4	30	6.6	2.8	24.6077	Recovery to Home
57	141	75	86	20.4	1	1	0	0	0	0	0	0	0	0	1	Significant stenosis	Three vessels	Transradial	0	0	1	0	0	1	RCA	0	0	Xience Alpine	2	4	38	1	1	0	0	1	1	0	0	1	1	2	2	57	30	300	0.8	105.902	Recovery to Home
60	127	85	105	24.2	1	0	0	0	0	0	0	0	0	1	0	Significant stenosis	One vessels	Transfemoral	0	1	0	0	0	0	LAD	1	1	Xience alpine	2	3.5	23	1	1	0	0	1	1	0	0	0	0	1	1	39.6	30	300	0.8	104.805	Recovery to Home
51	120	70	110	24.1	3	1	1	1	0	0	0	0	0	1	1	Significant stenosis	Three vessels	Transfemoral	0	1	1	0	0	1	LAD	1	1	Xience Alpine	2	3.5	28	2	1	0	0	1	2	0	0	0	0	1	2	21	30	300	0.7	126.367	Recovery to Home
54	117	84	90	23.4	1	0	0	0	0	0	0	0	0	1	0	Significant stenosis	One vessels	Transfemoral	0	1	1	0	0	1	LAD	1	1	Xience Alpine	2	4	23	1	1	0	0	1	1	0	0	0	0	1	1	36	30	300	1	82.7631	Recovery to Home
48	119	76	68	22.1	1	0	0	0	0	0	0	0	0	1	0	Significant stenosis	Two vessels	Transfemoral	0	1	0	0	0	0	RCA	1	1	Xience Alpine	2	4	38	1	1	0	0	0	0	0	0	1	1	1	1	51	30	12.3	1	84.7659	Recovery to Home
51	137	70	80	23.4	1	0	1	1	0	0	0	0	0	1	0	Significant stenosis	Two vessels	Transfemoral	0	1	0	0	0	0	RCA	0	1	Xience Alpine	2	4	28	1	1	0	0	0	0	0	0	1	1	1	1	60.3	30	300	1	83.7291	Recovery to Home
60	137	87	76	28.7	1	1	0	1	0	0	0	0	0	0	1	Significant stenosis	Two vessels	Transfemoral	1	1	0	0	0	0	RCA	1	1	Xience alpine	2	3.5	28	1	1	0	0	0	0	0	0	1	1	1	1	47	30	300	1	81.0118	Recovery to Home
64	125	84	88	27.2	3	1	1	0	0	0	0	1	0	1	0	Significant stenosis	Three vessels	Transfemoral	0	0	0	0	0	0	LAD	1	0	Xience alpine	2	2.5	23	1	1	0	0	1	1	0	0	0	0	1	1	35.8	30	14.9	4.3	11.0215	Recovery to Home
67	158	91	93	25.7	1	1	1	0	0	0	0	0	0	0	0	Significant stenosis	Two vessels	Transfemoral	0	0	1	0	0	1	LAD	1	0	Xience Alpine	2	3.25	25.5	2	1	0	0	1	2	0	0	1	1	2	3	53	30	11.2	1	79.2172	Recovery to Home
65	140	100	142	20.5	1	0	1	0	0	0	0	0	0	1	0	Significant stenosis	One vessels	Transfemoral	0	0	1	0	0	1	RCA	1	0	Xience Alpine	2	4	38	1	1	0	0	0	0	0	0	1	1	1	1	68.1	30	70.5	0.6	106.637	Recovery to Home
79	143	77	58	20	1	1	0	1	0	0	0	0	0	0	0	Significant stenosis	One vessels	Transfemoral	0	0	0	0	0	0	RCA	0	1	Xience Alpine	2	3	33	1	1	0	0	0	0	0	0	1	1	1	1	72.54	30	73.1	0.7	85.7937	Recovery to Home
51	140	89	84	24.9	1	0	1	0	0	0	0	0	0	0	0	Significant stenosis	Left main	Transfemoral	0	0	1	0	0	1	Left main	1	1	Xience Apine	2	4	33	1	1	1	1	1	1	0	0	0	0	2	2	53.8	30	190.1	1.1	75.0083	Recovery to Home
57	118	62	108	29.1	1	1	0	0	0	0	0	0	0	1	0	Significant stenosis	Three vessels	Transfemoral	0	0	0	0	0	0	LAD	1	1	Xience alpine	2	2.75	23	1	1	0	0	1	1	1	1	0	0	2	2	53	30	134.5	1	81.8597	Recovery to Home
74	163	88	90	28.8	1	1	1	1	0	0	0	0	0	0	0	Significant stenosis	Two vessels	Transfemoral	0	0	0	0	0	0	LAD	0	1	Xience Alpine	2	3	28	1	1	0	0	1	1	0	0	0	0	1	1	43	30	168.4	0.7	86.94	Recovery to Home
72	141	84	110	18.5	1	1	0	0	0	0	0	0	0	0	0	Significant stenosis	Left main	Transfemoral	0	0	0	0	0	0	Left main	1	0	Xience Alpine	2	3.5	28	1	1	1	1	0	0	0	0	0	0	1	1	76	30	24.4	1	56.4173	Recovery to Home
55	143	99	76	22.8	1	0	0	0	0	0	0	0	0	1	1	Significant stenosis	Two vessels	Transfemoral	0	0	0	0	0	0	LAD	0	1	Xience Alpine	2	3.5	23	1	1	0	0	1	1	0	0	0	0	1	1	34.4	30	300	1	82.4554	Recovery to Home
68	180	70	74	23.1	1	1	1	0	0	0	0	0	0	0	0	Significant stenosis	Three vessels	Transradial	0	0	1	0	0	1	RCA	1	0	Xience Alpine	2	3.16667	24.6667	3	1	0	0	1	1	1	2	1	3	3	6	59.8	30	32.9	0.7	119.198	Recovery to Home
55	110	60	85	26	3	0	0	0	0	0	0	0	0	1	0	Significant stenosis	One vessels	Transfemoral	0	0	0	0	0	0	LAD	0	1	Xience Alpine	2	3	30	1	1	0	0	1	1	0	0	0	0	1	1	49	30	300	1.1	73.8673	Recovery to Home
51	123	84	72	23.2	1	0	0	0	0	0	0	0	0	0	0	Significant stenosis	Two vessels	Transradial	0	0	0	0	0	0	LCX	0	0	Xience Alpine	2	3	28	1	1	0	0	0	0	1	1	0	0	1	1	66.4	30	17.4	0.8	108.32	Recovery to Home
58	110	70	72	28.7	3	1	1	1	0	1	1	1	0	0	0	Significant stenosis	Two vessels	Transfemoral	0	0	0	0	0	0	LAD	1	0	Xience Alpine	2	2.5	23	1	1	0	0	1	1	0	0	0	0	1	1	32.6	30	7.6	1.9	28.8575	Recovery to Home
60	176	100	67	39.7	1	1	0	0	0	0	0	0	0	1	1	Significant stenosis	Three vessels	Transradial	0	0	1	0	0	1	LCX	0	0	xience	2	4	18	1	1	0	0	1	1	1	1	0	0	2	2	42	295.31	714.6	1.12	53.6816	Recovery to Home
60	110	60	86	24.1	1	0	0	0	0	0	0	0	0	1	0	Significant stenosis	Three vessels	Transfemoral	0	0	0	0	0	0	LAD	1	0	xience	2	3	28	1	1	0	0	1	1	0	0	0	0	1	1	55	285.19	967.1	1.61	47.5929	Death
60	150	80	67	24	1	1	1	0	0	0	0	0	0	0	0	Significant stenosis	One vessels	Transradial	0	0	1	0	0	1	LCX	0	1	xience	2	2.75	15	1	1	0	0	0	0	1	1	0	0	1	1	49	2.15	32	1.11	54.2401	Recovery to Home
60	156	110	119	24	1	1	1	0	0	0	0	0	0	0	0	Significant stenosis	One vessels	Transradial	0	0	0	0	0	0	RCA	1	1	xience	2	3	28	1	1	0	0	0	0	0	0	1	1	1	1	40	69.8	101.7	1.02	59.7996	Recovery to Home
73	170	100	97	24.6	1	1	1	0	0	0	0	0	0	1	0	Significant stenosis	Three vessels	Transradial	0	0	1	0	0	1	RCA	1	1	xience	2	4	23	2	1	0	0	0	0	0	0	1	2	1	2	49	203	126.1	1.76	30.0844	Recovery to Home
60	148	80	84	22.5	1	1	0	0	0	1	1	0	0	0	0	Significant stenosis	Two vessels	Transradial	0	0	1	0	0	1	LCX	1	0	xience	2	3.5	23	1	1	0	0	0	0	1	1	0	0	1	1	46	1.62	51.7	0.88	70.9072	Recovery to Home
60	111	58	62	24.2	1	1	1	0	0	1	1	0	0	1	0	Significant stenosis	One vessels	Transradial	0	0	0	0	0	0	RCA	1	1	xience	2	3.5	23	1	1	0	0	0	0	0	0	1	1	1	1	47	186.78	293.9	1.79	31.2486	Recovery to Home
60	150	90	70	22.5	1	0	0	0	0	0	0	0	0	0	1	Significant stenosis	One vessels	Transradial	0	0	1	0	0	1	LAD	1	1	xience	2	3.5	28	1	1	0	0	1	1	0	0	0	0	1	1	46	252.44	669.8	0.97	63.3707	Recovery to Home
60	112	73	68	24	1	0	0	0	0	0	0	0	0	1	1	Significant stenosis	Two vessels	Transfemoral	1	0	0	0	0	0	RCA	0	1	xience	2	2.75	18	1	1	0	0	1	1	0	0	1	1	2	2	49	43.92	268.4	1.34	43.646	Recovery to Home
60	165	87	75	23.7	1	0	0	0	0	0	0	0	0	0	0	Significant stenosis	One vessels	Transradial	0	0	0	0	0	0	LAD	1	1	xience	2	3	28	1	1	0	0	1	1	0	0	0	0	1	1	47	129	388.9	1.11	54.2401	Recovery to Home
60	130	80	86	25.8	1	0	0	0	0	0	0	0	0	0	0	Significant stenosis	Two vessels	Transfemoral	0	0	0	0	0	0	RCA	1	1	Xience	2	2.75	38	1	1	0	0	0	0	0	0	1	1	1	1	56	15.57	53.1	1.06	57.2032	Recovery to Home
60	151	107	62	23.7	1	0	0	0	0	0	0	0	0	1	0	Significant stenosis	One vessels	Transradial	0	0	1	0	0	1	LAD	1	0	Xience	2	4	23	1	1	0	0	1	1	0	0	0	0	1	1	47	34.13	86.9	0.94	65.7103	Recovery to Home
65	91	53	40	18.7	1	0	0	0	0	0	0	0	0	1	0	Significant stenosis	Three vessels	Transradial	0	0	1	0	0	1	RCA	1	0	Xience	2	2.75	28	1	1	0	0	0	0	0	0	1	1	1	1	56	1.84	10.4	0.92	67.3615	Recovery to Home
65	171	107	8	22.9	1	1	0	0	0	0	0	0	0	1	0	Significant stenosis	One vessels	Transradial	0	0	1	0	0	1	LAD	0	1	Xience	2	3	33	1	1	0	0	1	1	0	0	0	0	1	1	38	77.59	311.3	0.95	64.9128	Recovery to Home
65	158	86	88	29.1	1	1	0	1	0	0	0	0	0	1	0	Significant stenosis	Three vessels	Transradial	0	0	1	0	0	1	LCX	0	0	Xience	2	3.5	38	1	1	0	0	1	1	1	1	0	0	2	2	35	0.15	1.7	0.97	63.3707	Recovery to Home
65	100	70	104	19.7	1	1	0	0	0	0	0	0	0	0	0	Significant stenosis	One vessels	Transradial	1	0	1	0	0	1	LAD	0	1	Xience	2	3.5	28	1	1	0	0	1	1	0	0	0	0	1	1	34	185.75	295.4	1.23	48.1807	Recovery to Home
65	113	70	51	22.5	1	0	0	0	0	0	0	0	0	1	1	Significant stenosis	Two vessels	Transfemoral	1	0	1	0	0	1	RCA	1	1	Xience	2	3.5	33	1	1	0	0	0	0	0	0	1	1	1	1	49	30	40	1.16	51.5512	Recovery to Home
65	110	60	74	26.3	1	0	1	0	0	0	0	0	0	1	0	Significant stenosis	Two vessels	Transradial	0	0	1	0	0	1	LAD	0	1	Xience	2	3	18	1	1	0	0	1	1	1	1	0	0	2	2	69	30	40	0.97	63.3707	Recovery to Home
65	156	70	80	24.6	1	0	1	0	0	0	0	0	0	1	0	Significant stenosis	One vessels	Transradial	0	0	0	0	0	0	LAD	1	0	xience	2	3.5	23	1	1	0	0	1	1	0	0	0	0	1	1	71	3.3	22.1	0.97	63.3707	Recovery to Home
60	170	100	75	22.7	1	0	0	0	0	0	0	0	0	1	0	Significant stenosis	Left main	Transradial	0	0	0	0	0	0	RCA	1	1	Xience	2	3.25	30.5	2	1	1	1	0	0	0	0	1	2	2	3	59	30	40		90
63	130	80	62	21.5	1	0	0	0	0	0	0	0	0	0	0	Significant stenosis	One vessels	Transradial	0	0	1	0	0	1	LAD	1	1	xience	2	3	33	1	1	0	0	1	1	0	0	0	0	1	1	47	25.12	173.2	0.69	91.3311	Recovery to Home
74	190	100	74	24.6	1	1	1	0	0	0	0	0	0	0	0	Significant stenosis	One vessels	Transradial	0	0	1	0	0	1	LAD	0	0	Xience	2	3	15	1	1	0	0	1	1	0	0	0	0	1	1	47	30	40	1.14	66.7407	Recovery to Home
84	70	40	80	21.5	4	0	0	0	0	0	0	0	0	0	0	Significant stenosis	Left main	Transradial	0	0	0	0	0	0	Left main	0	0	xience	2	2.75	18	1	1	1	1	0	0	0	0	0	0	1	1	40	72.06	128.8	1.35	39.7085	Recovery to Other Hospital
58	130	80	70	28.4	1	1	0	0	0	0	0	0	0	0	0	Significant stenosis	One vessels	Transradial	0	0	1	0	0	1	LAD	0	0	Xience	2	4	18	1	1	0	0	1	1	0	0	0	0	1	1	44	120.49	529.1	1.02	79.7283
59	144	80	70	21.5	1	1	1	0	1	0	0	0	0	1	0	Significant stenosis	Three vessels	Transradial	0	0	1	0	0	1	RCA	1	1	Xience	2	3	35.5	2	1	0	0	0	0	0	0	1	2	1	2	55	23.32	47.8	1.1	72.822	Recovery to Other Hospital
59	180	100	78	28.4	1	1	1	0	0	0	0	0	1	1	0	Significant stenosis	Three vessels	Transradial	0	0	1	0	0	1	LAD	0	0	Xience	2	3.5	18	1	1	0	0	1	1	0	0	1	1	2	2	48	30	40	0.99	82.2369	Recovery to Home
72	90	50	84	22.4	1	1	0	0	0	0	0	0	0	1	0		Three vessels	Transfemoral	0	0	0	0	0	0	RCA	1	0	Xience	2	2.75	30.5	2	1	0	0	0	0	0	0	1	2	1	2	39	1.36	15.8	1.73	40.3928	Recovery to Home
76	104	63	83	23	1	1	1	0	0	0	0	0	1	0	0	Significant stenosis	Three vessels	Transfemoral	0	0	1	0	0	1	RCA	1	0	xience	2	5	24	1	1	0	0	0	0	0	0	1	1	1	1	40	1.24	4.5	3.84	12.1281	Recovery to Other Hospital
72	74	51	102	20.1	4	0	0	0	0	0	0	0	0	0	0	Significant stenosis	One vessels	Transfemoral	0	0	1	0	0	1	LAD	1	1	xience	2	2.875	30.5	2	1	0	0	1	2	0	0	0	0	1	2	55	11.31	38.5	1.15	66.4399	Death
56	101	74	98	23.9	1	0	0	0	0	0	0	0	0	1	0	Significant stenosis	One vessels	Transradial	0	0	1	0	0	1	LAD	1	1	xience	2	3.25	38	1	1	0	0	1	1	0	0	0	0	1	1	44	30	40	0.9	92.7758	Recovery to Home
70	70	50	78	24	4	1	1	0	0	0	0	0	0	0	0	Significant stenosis	Three vessels	Transfemoral	0	0	0	0	0	0	RCA	1	0	xience	2	4	23	1	1	0	0	0	0	0	0	1	1	1	1	45	102.98	263.9	1.16	46.86	Recovery to Home
72	100	70	45	23.1	1	0	0	0	0	0	0	0	0	0	0	Significant stenosis	Two vessels	Transradial	0	0	0	0	0	0	RCA	1	1	xience	2	3	28	1	1	0	0	0	0	0	0	1	1	1	1	55	9.5	44.6	1.27	59.2495	Recovery to Home
53	150	103	53	24.2	1	0	1	0	0	0	0	0	0	0	0	Significant stenosis	One vessels	Transradial	0	0	1	0	0	1	LAD	1	0	xience	2	3	38	1	1	0	0	1	1	0	0	0	0	1	1	39	113.66	310.3	1.03	80.2917	Recovery to Home
66	147	70	74	25.2	1	0	0	0	0	0	0	0	0	0	0	Significant stenosis	Three vessels	Transradial	0	0	1	0	0	1	RCA	0	0	Xience	2	4	18	1	1	0	0	0	0	0	0	1	1	1	1	58	6.14	47.7	0.98	81.3337	Recovery to Home
54	117	70	70	27.6	1	1	0	1	0	0	0	0	0	1	0	Significant stenosis	Three vessels	Transradial	1	0	1	0	0	1	RCA	0	1	xience	2	3.375	25.5	2	1	0	0	0	0	0	0	1	2	1	2	56	16.71	198.8	1	82.7631	Recovery to Home
55	160	100	69	24.6	1	0	1	0	0	1	1	0	0	1	0	Significant stenosis	Two vessels	Transradial	0	0	1	0	0	1	RCA	0	0	xience	2	4	15	1	1	0	0	0	0	0	0	1	1	1	1	60	2.05	11	0.9	93.1158	Recovery to Home
79	77	40	70	26.8	4	0	1	0	0	0	0	0	0	0	0	Significant stenosis	One vessels	Transradial	0	0	1	0	0	1	LAD	1	1	xience	2	2.75	23	1	1	0	0	1	1	0	0	0	0	1	1	55	353.97	240.8	1.1	50.925	Death
61	110	60	67	24.2	1	1	0	0	0	0	0	0	0	1	0	Significant stenosis	Two vessels	Transradial	0	0	1	0	0	1	LAD	1	1	xience	2	3	28	1	1	0	0	1	1	0	0	0	0	1	1	47	143.36	344.5	1.05	76.32	Recovery to Home
47	100	70	94	28.3	1	0	0	0	0	0	0	0	0	0	1	Significant stenosis	One vessels	Transradial	0	0	1	0	0	1	LAD	1	1	XIENCE	2	4	23	1	1	0	0	1	1	0	0	0	0	1	1	60	0.1	1.6	0.82	79.4218	Recovery to Home
48	160	80	70	24	1	0	0	0	0	0	0	0	0	1	0	Significant stenosis	One vessels	Transradial	0	0	1	0	0	1	LAD	0	0	ABSORB	1	3.5	18	1	1	0	0	1	1	0	0	0	0	1	1	69	22.35	112.8	1.3	62.6225	Recovery to Home
72	130	80	106	24.2	1	1	0	0	0	0	0	0	0	0	0	Significant stenosis	Left main	Transradial	0	0	1	0	0	1	Left main	1	0	xience	2	3	28	1	1	1	1	1	1	0	0	0	0	2	2	50	0.51	5	0.8	100.997	Recovery to Home
76	150	70	80	23	1	0	0	0	0	0	0	0	0	1	0	Significant stenosis	Three vessels	Transradial	0	0	1	0	0	1	RCA	1	0	xience	2	4	38	1	1	0	0	1	1	0	0	1	1	2	2	48	30	40	0.8	99.8946	Recovery to Home
39	125	56	88	24	1	1	1	0	0	0	0	0	0	0	1	Significant stenosis	Two vessels	Transradial	0	0	1	0	0	1	LAD	0	0	xience	2	2.75	18	1	1	0	0	1	1	0	0	0	0	1	1	43	3.62	17	17.2	5.44163	Recovery to Home
56	140	84	72	24.2	1	0	0	0	0	0	0	0	0	1	0	Significant stenosis	Three vessels	Transradial	0	0	1	0	0	1	LCX	1	1	xience	2	2.75	38	1	1	0	0	1	1	1	1	0	0	2	2	49	23.21	219.3	1.02	80.2983	Recovery to Home
57	130	80	79	26.1	1	1	0	0	0	0	0	0	0	0	0	Significant stenosis	Three vessels	Transradial	0	0	1	0	0	1	LCX	1	0	xience	2	3.25	35.5	2	1	0	0	1	1	1	1	0	0	2	2	53	35.69	123.6		90	Recovery to Home
49	82	40	48	24.9	4	0	0	0	0	0	0	0	0	0	0	Significant stenosis	Two vessels	Transfemoral	0	0	1	0	0	1	RCA	0	0	xience	2	4	28	2	1	0	0	0	0	0	0	1	2	1	2	48	30	40		90	Recovery to Home
56	108	62	54	26.6	1	0	0	0	0	0	0	0	0	1	0	Significant stenosis	Two vessels	Transradial	1	0	0	0	0	0	RCA	1	0	absorb	1	3.5	28	1	1	0	0	0	0	0	0	1	1	1	1	61	30	40	1.3	60.6932	Recovery to Home
63	160	90	84	26.9	1	1	1	0	0	0	0	0	0	1	0	Significant stenosis	One vessels	Transradial	0	0	1	0	0	1	LAD	1	1	xience	2	3	33	1	1	0	0	1	1	0	0	0	0	1	1	49	102.88	257.3	0.93	87.2203	Recovery to Home
65	139	75	83	26.1	1	1	0	0	0	1	0	0	0	0	0	Significant stenosis	Two vessels	Transradial	0	0	1	0	0	1	RCA	1	0	xience	2	3	23	1	1	0	0	1	1	0	0	1	1	2	2	67	30	40	1.17	46.726	Recovery to Home
44	130	85	80	28.4	4	0	0	0	0	0	0	0	0	1	0	Significant stenosis	One vessels	Transradial	1	0	0	0	0	0	LAD	0	1	xience	2	3.5	18	1	1	0	0	1	1	0	0	0	0	1	1	44	30	40	0.88	99.9906	Recovery to Home
54	128	78	118	27.7	1	1	1	0	0	0	0	0	0	1	0	Significant stenosis	Three vessels	Transfemoral	0	0	0	0	0	0	LAD	1	1	xience	2	3.5	38	1	1	0	0	1	1	0	0	0	0	1	1	30	30	40	1.91	39.2215	Recovery to Home
63	130	90	80	18.8	1	1	1	0	0	0	0	0	0	0	0	Significant stenosis	Two vessels	Transradial	0	0	0	0	0	0	RCA	0	1	xience	2	3	18	1	1	0	0	0	0	0	0	1	1	1	1	40	30	40	2.7	25.4949	Recovery to Home
64	113	70	80	20.2	4	0	1	0	0	0	0	0	0	1	0	Significant stenosis	Two vessels	Transfemoral	0	0	0	0	0	0	LAD	0	0	xience	2	3.5	18	1	1	0	0	1	1	0	0	1	1	2	2	55	55.63	195.7	2.8	24.369	Death
59	120	80	76	26.9	1	1	1	0	0	0	0	0	0	0	0	Significant stenosis	Three vessels	Transradial	0	0	0	0	0	0	LAD	1	1	xience	2	2.75	38	1	1	0	0	1	1	1	1	0	0	2	2	50	1.72	15.7	0.6	108.755	Recovery to Home
42	145	70	60	24.1	1	0	0	1	0	0	0	0	0	1	0	Significant stenosis	One vessels	Transradial	0	0	1	0	0	1	LAD	1	1	absorb	1	2.75	23	1	1	0	0	1	1	0	0	0	0	1	1	66	0.9075	10	1.2	70.5697	Recovery to Home
75	130	85	80	28.9	4	0	1	0	0	0	0	0	0	0	0	Significant stenosis	Left main	Transfemoral	0	0	1	0	0	1	Left main	0	0	xience	2	4	12	1	1	1	1	0	0	0	0	0	0	1	1	55	30	40	1.1	51.465	Death
63	142	91	80	25.7	1	0	0	0	0	0	0	0	0	0	0	Significant stenosis	Three vessels	Transradial	0	0	1	0	0	1	LCX	1	0	xience	2	3	28	1	1	0	0	1	1	1	1	0	0	2	2	28	30	40	1	80.2134	Recovery to Home
77	93	57	95	19.5	1	0	1	0	0	0	0	0	0	0	0	Significant stenosis	Two vessels	Transradial	0	0	1	0	0	1	LAD	1	0	xience	2	2.875	28	2	1	0	0	1	2	1	1	0	0	2	3	34	1.9867	10.2	0.8	73.9253	Recovery to Home
23	197	100	120	38.2	1	0	1	0	0	0	0	0	0	1	0	Significant stenosis	Three vessels	Transradial	0	0	1	0	0	1	LAD	1	0	xience	2	3.75	21.5	2	1	0	0	1	2	0	0	0	0	1	2	37	98.4192	383.4	0.9	111.144	Recovery to Home
62	150	70	75	21.5	1	0	0	0	0	0	0	0	0	1	1	Significant stenosis	Two vessels	Transradial	0	0	1	0	0	1	LAD	1	1	xience	2	3.25	33	1	1	0	0	1	1	0	0	0	0	1	1	45	240.599	550.5	0.8	104.11	Recovery to Home
46	150	100	60	26.7	1	0	0	0	0	0	0	0	0	1	0	Significant stenosis	One vessels	Transradial	0	0	1	0	0	1	LAD	1	1	xience	2	4	23	1	1	0	0	1	1	0	0	0	0	1	1	48	10.8564	90.6	1	85.5014	Recovery to Home
47	160	70	80	20.3	1	0	0	0	0	0	0	0	0	0	0	Significant stenosis	Two vessels	Transfemoral	0	0	1	0	0	1	LCX	0	1	xience	2	4	18	1	1	0	0	0	0	1	1	0	0	1	1	42	72.2142	166	0.9	96.1349	Recovery to Home
94	140	70	77	23.1	1	1	1	0	0	0	0	0	1	0	0	Significant stenosis	Three vessels	Transradial	0	0	1	0	0	1	RCA	1	0	xience	2	3.5	23	1	1	0	0	0	0	0	0	1	1	1	1	46	135.916	423.1	1.2	59.9229	Recovery to Home
65	110	60	52	24.8	1	1	1	0	0	0	0	0	1	1	0	Significant stenosis	Three vessels	Transradial	0	0	0	0	0	0	RCA	1	1	xience	2	2.875	33	2	1	0	0	0	0	0	0	1	2	1	2	55	21.3889	17.5	2.5	27.6865	Recovery to Home
46	150	95	85	29.6	1	0	0	0	0	0	0	0	0	1	1	Significant stenosis	Two vessels	Transradial	0	0	1	0	0	1	LCX	1	1	xience	2	3.5	33	1	1	0	0	0	0	1	1	0	0	1	1	55	26.8384	273.5	1.1	76.596	Recovery to Home
45	100	60	71	24.6	1	0	1	0	0	0	0	0	0	0	1	Significant stenosis	One vessels	Transradial	0	0	1	0	0	1	RCA	1	1	absorb	1	3.5	28	1	1	0	0	0	0	0	0	1	1	1	1	47	57.3183	84.8	1.3	63.4483	Recovery to Home
69	120	60	60	20.4	1	1	0	0	0	0	0	0	0	0	0	Significant stenosis	One vessels	Transradial	0	0	0	0	0	0	RCA	0	1	xience	2	2.75	18	1	1	0	0	0	0	0	0	1	1	1	1	48	5.3662	72.3	1.3	58.1749	Recovery to Home
55	149	89	108	20.5	1	0	0	1	0	0	0	0	0	1	0	Significant stenosis	One vessels	Transradial	0	0	1	0	0	1	LAD	1	1	XIENCE	2	2.625	25.5	2	1	0	0	1	2	0	0	0	0	1	2	47	59.6889	498.1	0.9	93.1158	Recovery to Home
71	176	97	94	27.7	1	0	0	0	0	0	0	0	0	0	0	Significant stenosis	Three vessels	Transradial	1	0	1	0	0	1	LAD	1	1	xience	2	3.25	23	1	1	0	0	1	1	0	0	1	1	2	2	45	53.8354	351.3	1.3	57.8385	Recovery to Home
46	122	88	96	31	1	0	0	1	0	0	0	0	0	1	0	Significant stenosis	Three vessels	Transfemoral	0	0	1	0	0	1	RCA	1	1	xience	2	2.875	33	2	1	0	0	0	0	0	0	1	2	1	2	52	92.8736	203.3	1	85.5014	Recovery to Home
86	104	66	97	29.7	1	0	0	0	0	0	0	0	0	0	0	Significant stenosis	Three vessels	Transfemoral	0	0	0	0	0	0	LAD	1	1	xience	2	2.75	28	1	1	0	0	1	1	1	1	0	0	2	2	55	4.6789	12.8	1	55.8745	Death
60	200	102	81	26	1	1	1	0	0	0	0	0	0	1	0	Significant stenosis	Two vessels	Transradial	0	0	1	0	0	1	RCA	1	1	xience	2	4	33	1	1	0	0	0	0	0	0	1	1	1	1	46	32.7536	265	1	81.0118	Recovery to Home
81	170	70	80	20.3	1	1	1	0	0	0	0	0	0	0	0	Significant stenosis	Two vessels	Transradial	0	0	1	0	0	1	RCA	1	0	xience	2	2.75	20.5	2	1	0	0	0	0	0	0	1	2	1	2	51	62.019	221	1	56.558	Recovery to Home
72	120	80	50	22.4	1	0	0	0	0	0	0	0	0	0	0	Significant stenosis	One vessels	Transradial	0	0	1	0	0	1	RCA	0	0	xience	2	3.5	23	1	1	0	0	0	0	0	0	1	1	1	1	51	1.4651	21	1.3	57.6745	Recovery to Home
57	140	70	65	22.7	1	0	0	0	0	0	0	0	0	0	0	Significant stenosis	One vessels	Transradial	0	0	0	0	0	0	LCX	0	1	xience	2	2.75	18	1	1	0	0	0	0	1	1	0	0	1	1	41	382.295	766.7	0.9	92.4431	Recovery to Home
77	160	100	50	26	1	0	0	0	0	0	0	0	0	1	0	Significant stenosis	One vessels	Transradial	0	0	1	0	0	1	RCA	1	0	xience	2	4	38	1	1	0	0	0	0	0	0	1	1	1	1	66	8.3471	58	1	77.0115	Recovery to Home
58	163	103	117	27	1	1	0	0	0	0	0	0	0	0	0	Significant stenosis	Three vessels	Transradial	0	0	1	0	0	1	LAD	1	1	xience	2	3	38	1	1	0	0	1	1	0	0	0	0	1	1	52	2.6705	4.6	0.9	92.1173	Recovery to Home
84	110	70	68	26.5	1	1	1	0	0	0	0	0	0	0	0	Significant stenosis	Two vessels	Transradial	0	0	0	0	0	0	RCA	1	0	xience	2	3.5	33	1	1	0	0	0	0	0	0	1	1	1	1	29	32.8192	267.2	1.4	51.316	Recovery to Home
79	133	76	83	20.2	1	1	0	0	0	0	0	0	0	0	0	Significant stenosis	Two vessels	Transradial	0	0	1	0	0	1	LCX	0	0	xience	2	4	15	1	1	0	0	0	0	1	1	0	0	1	1	47	3.2012	5.1	1.1	50.925	Recovery to Home
63	143	56	79	20.3	1	0	1	0	0	0	0	0	0	1	0	Significant stenosis	Three vessels	Transradial	0	0	0	0	0	0	LAD	1	0	xience	2	2.5	23	1	1	0	0	1	1	0	0	1	3	2	4	61	16.1469	71.4	0.7	121.061	Recovery to Home
65	188	123	76	26.4	1	0	0	0	0	0	0	0	0	0	0	Significant stenosis	Three vessels	Transradial	0	0	0	0	0	0	LAD	1	1	xience	2	3.25	28	2	1	0	0	1	2	0	0	0	0	1	2	51	48.5066	229.9	1.3	58.8845	Recovery to Home
78	108	60	68	25.6	1	0	0	0	0	0	0	0	0	0	0	Significant stenosis	Three vessels	Transradial	0	0	1	0	0	1	LAD	0	0	xience	2	3.5	15	1	1	0	0	1	1	0	0	0	0	1	1	42	48.5148	176.7	1.1	68.8098	Recovery to Home
65	130	76	55	21.1	1	1	0	0	0	0	0	0	0	0	0	Significant stenosis	Two vessels	Transradial	0	0	0	0	0	0	LAD	1	1	xience	2	2.75	23	1	1	0	0	1	1	0	0	0	0	1	1	45	84.9962	186.7	0.8	103.116	Recovery to Home
49	170	80	78	22.4	1	0	0	0	0	0	0	0	0	0	0	Significant stenosis	One vessels	Transradial	0	0	1	0	0	1	LAD	1	0	xience	2	4	23	1	1	0	0	1	1	0	0	0	0	1	1	71	3.3769	25.2	1	84.4118	Recovery to Home
63	184	100	70	31.9	1	1	0	0	0	0	0	0	0	1	0	Significant stenosis	One vessels	Transradial	0	0	1	0	0	1	LAD	0	1	xience	2	3.25	18	1	1	0	0	1	1	0	0	0	0	1	1	46	201.837	1148	1.3	59.2593	Recovery to Home
72	137	76	88	29.7	1	1	0	0	0	0	0	0	0	0	0	Significant stenosis	Two vessels	Transradial	0	0	1	0	0	1	RCA	0	0	xience	2	3.5	15	1	1	0	0	0	0	0	0	1	1	1	1	48	3.3615	21.3	1.1	69.937	Recovery to Home
43	143	90	87	19.9	1	1	0	0	0	0	0	0	1	0	0	Significant stenosis	One vessels	Transradial	0	0	0	0	0	0	RCA	0	0	xience	2	3	18	1	1	0	0	0	0	0	0	1	1	1	1	65	0.1359	6.8	6.8	9.48863	Recovery to Home
65	170	70	90	24.9	1	0	0	0	0	0	0	0	0	0	0	Significant stenosis	Two vessels	Transradial	0	0	1	0	0	1	RCA	1	1	xience	2	4	23	1	1	0	0	1	1	0	0	1	1	2	2	45	16.7892	103.1	1	79.7061	Recovery to Home
86	124	70	98	24	1	1	1	0	0	0	0	0	0	0	0	Significant stenosis	One vessels	Transradial	0	0	1	0	0	1	RCA	1	1	xience	2	3.5	23	1	1	0	0	0	0	0	0	1	1	1	1	52	28.4642	164.7	0.9	63.0983	Recovery to Home
[truncated: 112 more columns]
